# Supplementary material for: Transcriptional Response of Candida auris to the Mrr1 Inducers Methylglyoxal and Benomyl
Source: mSphere. 2022 Apr 27;7(3):e00124-22. doi: 10.1128/msphere.00124-22 (PMC9241502; doi:10.1128/msphere.00124-22)
Supplement: DATA SET S1 [file msphere.00124-22-s0001.xlsx]

## Sheet: Overview
Supplementary File S1.
Differentially expressed genes were determined using the cutoff of |logFC| > 1 and p < 0.05.
The orthologs and predicted functions of differentially expressed genes are given according to FungiDB (https://fungidb.org)
In the differentially expressed gene lists, bold font indicates orthologs in the indicated species that are syntenic to the corresponding C. auris gene.
Sheet Name		Contents
All Quantified Genes - B11221		All genes quantified in B11221 and mrr1a∆ in all tested conditions
All Quantified Genes - AR0390		All genes quantified in AR0390 in all tested conditions
DEGs mrr1a vs WT Control		All genes differentially expressed between the B11221 mrr1a∆ mutant and its WT parent in the Control condition
DEGs in MG - B11221		All genes differentially expressed in MG vs the Control condition in B11221 and/or mrr1a∆
DEGs in MG - AR0390		All genes differentially expressed in MG vs the Control condition in AR0390
DEGs in BEN		All genes differentially expressed in BEN vs the Control condition in B11221 and/or mrr1a∆
Syntenic Orthos B11221_AR0390		All genes with syntenic orthologs across B11221 and AR0390
DEGS B11221 vs AR0390 Control		All genes differentially expressed between B11221 and AR0390 in the Control condition

## Sheet: All Quantified Genes - B11221
	B11221 WT MG vs B11221 WT Control			B11221 WT Control				B11221 WT + 5 mM MG				B11221 WT BEN vs B11221 WT Control			B11221 WT + 25 µg/mL BEN				mrr1a∆ MG vs mrr1a∆ Control			mrr1a∆ Control				mrr1a∆ + 5 mM MG				mrr1a∆ BEN vs mrr1a∆ Control			mrr1a∆ + 25 µg/mL BEN
Locustag	log2FC	PValue	FDR	WT Ctrl 1	WT Ctrl 2	WT Ctrl 3	WT Control AVG	WT MG 1	WT MG 2	WT MG 3	WT MG Avg	log2FC	PValue	FDR	WT BEN 1	WT BEN 2	WT BEN 3	WT BEN Avg	log2FC	PValue	FDR	mrr1a∆ Ctrl 1	mrr1a∆ Ctrl 2	mrr1a∆ Ctrl 3	mrr1a∆ Ctrl Avg	mrr1a∆ MG 1	mrr1a∆ MG 2	mrr1a∆ MG 3	mrr1a∆ MG Avg	log2FC	PValue	FDR	mrr1a∆ BEN 1	mrr1a∆ BEN 2	mrr1a∆ BEN 3	mrr1a∆ BEN Avg
CJI97_000007	0.373397	0.257834	0.360436	0.97282	0.553064	0.769549	0.765144	1.34102	0.944872	0.716718	1.00087	-0.0593918	0.856064	0.901142	0.65225	0.996038	0.562246	0.736845	-0.366181	0.277031	0.374926	1.04366	0.832638	0.717297	0.86453	0.606352	0.562358	0.847127	0.671946	-0.392391	0.244427	0.332619	0.573851	0.917832	0.504209	0.665297
CJI97_000008	0.00113582	0.99357	0.994669	10.1215	8.69101	8.80172	9.20473	10.4445	8.30281	8.91916	9.22215	-0.183701	0.203803	0.3195	8.05721	8.14759	8.10998	8.10492	-0.0323039	0.819682	0.861063	9.7408	6.60018	8.15925	8.16674	7.52326	7.73726	8.68848	7.983	0.0521395	0.712658	0.777198	7.94136	8.09987	9.34725	8.46283
CJI97_000009	0.619295	0.000345175	0.00173029	6.80974	6.41949	6.15639	6.46187	11.0892	9.32809	9.39697	9.93809	0.136045	0.334505	0.461207	8.09558	6.03599	7.1729	7.10149	0.570027	0.000750737	0.00298919	6.41414	5.84877	5.58147	5.94813	7.72538	8.66806	10.1004	8.83127	0.30805	0.0394373	0.0769771	7.05282	8.19165	6.86499	7.36982
CJI97_000010	-0.376324	0.109346	0.182726	97.4682	147.273	88.426	111.056	102.769	89.6422	64.3852	85.5986	-2.49555	1.42986e-08	7.12439e-07	19.8169	17.9884	21.2631	19.6895	-0.800232	0.00252528	0.0080961	81.8183	95.1441	139.918	105.627	57.6708	74.1148	50.1325	60.6394	-2.31981	3.61097e-08	1.62851e-06	19.3629	21.8444	22.2627	21.1567
CJI97_000011	-1.86192	6.32759e-05	0.000420112	345.061	502.38	356.325	401.255	115.586	130.855	84.7519	110.397	-4.44829	4.62352e-09	2.88625e-07	19.4524	11.4345	24.1936	18.3602	-2.15387	1.44774e-05	0.000114952	291.376	282.264	388.058	320.566	64.3856	98.781	52.8694	72.012	-3.90808	1.99068e-08	1.02965e-06	25.4901	10.2109	28.2357	21.3122
CJI97_000012	0.0720143	0.683212	0.76918	3.35312	3.4369	3.48702	3.42568	2.99151	4.12125	3.66323	3.59199	0.222779	0.212958	0.330632	4.22044	3.50605	4.25944	3.99531	0.214445	0.231464	0.326684	4.15288	3.2087	3.0261	3.46256	3.5932	3.68441	4.77867	4.01876	0.321354	0.0797017	0.134931	4.70188	3.62544	4.63484	4.32072
CJI97_000013	0.48844	0.000362154	0.00179131	79.0882	67.4738	72.1693	72.9104	97.6623	105.062	104.123	102.282	0.728398	5.23628e-06	6.97015e-05	116.331	122.094	123.967	120.797	0.333779	0.00707202	0.0190233	90.4937	78.532	80.0683	83.0313	99.9359	101.961	112.038	104.645	0.681443	1.12848e-05	0.000139926	128.024	159.221	112.283	133.176
CJI97_000014	-0.559912	0.00084583	0.00358603	109.929	90.347	118.342	106.206	64.1368	72.353	79.5756	72.0218	-1.20973	1.8722e-07	5.10952e-06	49.3408	43.9452	44.4515	45.9125	-0.630847	0.000289933	0.00137642	124.108	117.544	108.357	116.67	79.4771	81.7745	64.7726	75.3414	-1.51709	9.57598e-09	5.97784e-07	42.7797	32.606	46.8526	40.7461
CJI97_000015	-1.23421	0.000144949	0.000841046	180.261	145.515	146.046	157.274	55.5234	84.4554	60.5229	66.8339	-0.107736	0.664778	0.752774	152.339	135.142	150.392	145.958	-1.43141	3.258e-05	0.000224545	178.465	119.128	168.498	155.364	50.709	85.4783	36.5351	57.5741	-0.399002	0.122523	0.189687	113.456	102.361	137.61	117.809
CJI97_000016	-0.174999	0.245561	0.346941	42.742	62.595	45.9806	50.4392	52.1708	41.7553	40.1959	44.7074	0.71233	0.000164809	0.00111052	84.8117	84.1253	79.0552	82.6641	-0.0953528	0.520118	0.613145	40.8548	54.4261	56.9579	50.7463	45.0273	46.5399	50.9362	47.5011	0.729204	0.000131216	0.000912465	84.8745	88.8003	78.7147	84.1298
CJI97_000017	-0.263831	0.00316484	0.0105904	207.707	212.317	221.197	213.741	176.473	186.079	171.495	178.016	0.0357052	0.644263	0.738792	221.324	221.559	214.403	219.095	-0.424906	4.19895e-05	0.000279467	247.107	215.674	225.836	229.539	174.944	179.314	158.673	170.977	0.00376913	0.960988	0.972448	227.634	243.501	219.292	230.142
CJI97_000018	0.37479	0.00276473	0.00941985	45.5155	31.979	41.8442	39.7796	52.145	51.6262	50.9467	51.5726	0.587165	4.63551e-05	0.000396463	61.158	56.2562	61.83	59.7481	0.372722	0.00288369	0.00900075	43.0726	36.2502	36.627	38.6499	48.351	50.5346	51.2403	50.042	0.487813	0.000300709	0.00171863	53.7014	52.9819	55.909	54.1974
CJI97_000019	0.26012	0.00655208	0.0195197	48.0407	51.9683	47.4956	49.1682	53.8471	62.3012	60.4831	58.8771	0.331986	0.00106123	0.00492803	64.707	59.7623	61.2167	61.8953	0.225521	0.0153995	0.0361585	47.8343	55.1775	57.2941	53.4353	61.0395	59.8426	66.5538	62.4786	0.290151	0.00304169	0.0101846	64.6601	67.5066	63.86	65.3422
CJI97_000020	2.76767	7.47033e-12	1.01428e-09	87.3882	112.963	81.476	93.9425	623.29	636.944	659.301	639.845	0.750882	0.000107143	0.000788474	193.68	141.716	138.943	158.113	2.60076	1.7129e-11	1.97931e-09	88.3412	112.975	102.865	101.394	628.024	685.107	532.126	615.086	0.370373	0.0221463	0.0493342	136.429	122.875	133.906	131.07
CJI97_000021	-0.969769	0.000179074	0.00100263	53.0497	32.1172	48.4576	44.5415	16.1438	25.3306	26.638	22.7041	-0.20364	0.315447	0.441887	41.1109	37.9092	36.989	38.6697	-0.789636	0.00110627	0.00412366	52.6829	38.7887	41.2222	44.2313	22.9965	29.5141	24.2191	25.5766	-0.320489	0.123153	0.190554	38.3185	30.3573	37.5441	35.4066
CJI97_000022	0.00389965	0.968551	0.977418	159.211	161.791	150.014	157.005	164.61	155.743	151.964	157.439	0.2335	0.0291355	0.0685874	183.167	190.801	179.817	184.595	0.109154	0.278937	0.376749	151.135	156.414	151.439	152.996	170.969	163.84	160.259	165.023	0.430644	0.000439878	0.00229268	175.062	247.264	196.37	206.232
CJI97_000023	0.261712	0.0230724	0.0530508	58.1829	47.603	49.9245	51.9035	58.4891	66.0204	62.1554	62.2216	0.0611575	0.564583	0.67405	60.6209	50.4194	51.42	54.1534	0.283006	0.0152474	0.0358478	58.7057	46.0388	48.1261	50.9569	60.2085	62.7707	63.0132	61.9975	0.0276144	0.79409	0.843885	49.7214	54.5651	51.5456	51.9441
CJI97_000024	-0.1735	0.447183	0.555883	25.9971	14.2612	19.9842	20.0808	13.2297	17.3897	22.716	17.7784	-0.156125	0.492371	0.614304	18.7618	17.8291	17.4637	18.0182	-0.0771412	0.73265	0.792003	27.2655	18.379	19.2549	21.6331	18.0783	22.4167	21.0044	20.4998	-0.460131	0.0558395	0.101257	16.6417	12.5743	17.9188	15.7116
CJI97_000025	-0.575126	0.000497847	0.00232252	70.3949	49.9535	60.2172	60.1885	37.4454	39.2624	44.4564	40.3881	-0.493562	0.00177196	0.00738	44.2763	41.6941	42.2707	42.747	-0.668367	0.000119215	0.000653997	75.7956	55.868	60.6116	64.0917	39.4578	44.2711	37.2301	40.3197	-0.768461	2.77517e-05	0.000281719	39.3181	33.455	40.0652	37.6128
CJI97_000026	-0.425286	0.000383017	0.00187402	178.254	222.49	201.574	200.772	133.999	157.09	157.419	149.503	0.391049	0.000800659	0.00395301	259.212	256.619	274.018	263.283	-0.502068	7.52663e-05	0.000448706	186.336	217.44	218.843	207.54	142.942	147.784	148.899	146.542	0.432178	0.000326736	0.00182374	283.816	264.244	292.014	280.025
CJI97_000027	-0.494651	0.00039272	0.00191117	3125.73	3378.02	3141.06	3214.94	2601.99	2057.87	2185.41	2281.76	-0.241653	0.0439169	0.0947607	2673.38	2846.2	2637.77	2719.12	-0.527797	0.000213384	0.00105738	3151.06	3130.09	3092.22	3124.46	2259.13	2177.24	2065.12	2167.16	-0.142014	0.216619	0.302043	2715.41	3169.78	2609.47	2831.55
CJI97_000028	-0.100466	0.183971	0.277168	55.9061	52.7189	53.4115	54.0122	55.1365	46.6405	49.3938	50.3903	-0.0584415	0.430407	0.559488	53.6572	50.8178	51.1303	51.8684	-0.212608	0.00968577	0.0246617	55.2921	54.6292	57.8993	55.9402	48.4184	46.0164	50.3932	48.276	-0.0910267	0.225896	0.31285	50.7025	53.5096	53.3492	52.5204
CJI97_000029	0.160369	0.370374	0.479386	68.8425	73.7748	64.5219	69.0464	98.6423	68.272	64.7037	77.206	0.448739	0.0203412	0.0516229	88.8211	101.735	92.1913	94.2492	-0.0872715	0.623191	0.703065	63.4239	61.6964	65.5206	63.547	67.2827	57.438	54.7374	59.8194	0.696749	0.00107847	0.0045264	89.3912	137.331	82.3605	103.027
CJI97_000030	-0.646021	7.6801e-07	1.16186e-05	403.782	385.604	398.843	396.076	261.886	236.761	260.686	253.111	-0.646262	7.62691e-07	1.58098e-05	238.206	267.078	253.914	253.066	-0.753785	1.03218e-07	2.05287e-06	394.633	390.081	392.272	392.328	241.822	250.928	205.244	232.665	-0.591405	2.3074e-06	3.87972e-05	252.087	262.89	266.183	260.387
CJI97_000031	-0.148423	0.395428	0.50407	63.3368	68.1256	61.3716	64.278	75.4066	50.1988	48.4979	58.0344	-0.189947	0.279953	0.404477	54.4821	60.1806	54.4016	56.3547	-0.117222	0.500608	0.596173	60.1625	52.578	58.4821	57.0742	61.1293	46.2685	50.4801	52.6259	0.21381	0.226403	0.313433	60.9023	83.7981	53.9309	66.2104
CJI97_000032	0.244147	0.246737	0.3479	106.596	149.367	108.05	121.338	200.843	122.552	107.926	143.774	0.0131203	0.949231	0.96872	111.765	123.608	131.992	122.455	0.0819099	0.691976	0.759677	101.974	111.005	115.956	109.645	117.767	114.372	116.013	116.051	0.545219	0.0165768	0.0391259	140.075	205.25	134.74	160.022
CJI97_000033	-0.234118	0.113317	0.188216	204.396	264.444	200.708	223.182	228.128	174.258	166.956	189.781	0.0416066	0.769367	0.835352	222.628	229.029	237.506	229.721	-0.31279	0.0399501	0.0793295	209.123	225.361	227.585	220.689	192.146	177.511	163.365	177.674	0.275159	0.0665123	0.116375	239.222	321.195	240.818	267.078
CJI97_000034	0.0554553	0.760108	0.830613	192.991	226.993	195.441	205.142	268.075	189.799	181.768	213.214	0.626585	0.00303117	0.0113847	299.901	346.92	303.374	316.732	0.00454315	0.98002	0.985828	179.552	175.321	187.82	180.898	210.517	176.503	157.392	181.47	0.919039	0.00011052	0.000802454	305.196	453.409	267.618	342.075
CJI97_000035	0.577003	2.01681e-06	2.52381e-05	158.301	163.114	166.054	162.49	273.13	231.212	222.879	242.407	-0.0162152	0.84056	0.889706	158.88	167.434	155.708	160.674	0.682999	2.36765e-07	4.05638e-06	144.981	144.29	151.798	147.023	232.817	234.464	240.845	236.042	0.0761335	0.351578	0.446439	155.81	145.568	163.577	154.985
CJI97_000036	3.38057	4.58567e-10	2.41794e-08	106.596	68.7182	104.707	93.3404	1024.46	859.451	1032.19	972.036	0.797743	0.00326542	0.0120807	188.424	178.291	120.048	162.254	3.51792	2.80974e-10	1.73405e-08	109.671	76.1965	77.8267	87.8981	1207.14	1019.32	794.214	1006.89	0.559095	0.0272712	0.0579234	114.9	167.803	105.864	129.522
CJI97_000037	-1.2166	8.19044e-09	2.51312e-07	863.864	1004.21	974.682	947.584	441.324	369.083	412.83	407.746	-0.626635	3.33528e-05	0.000305478	600.224	673.72	567.272	613.739	-1.10574	3.00598e-08	7.77405e-07	963.86	934.565	876.94	925.122	469.339	408.659	411.617	429.872	-0.571638	8.80642e-05	0.000680337	639.659	680.137	547.629	622.475
CJI97_000038	-0.500161	1.69105e-06	2.21303e-05	374.142	392.873	358.971	375.329	273.104	261.81	261.204	265.373	0.0235296	0.732974	0.807624	370.133	384.092	390.284	381.503	-0.580731	2.51402e-07	4.26677e-06	393.067	361.121	363.019	372.403	252.04	248.349	246.601	248.997	0.146507	0.046282	0.0872466	412.025	417.935	406.664	412.208
CJI97_000039	-0.994013	1.03593e-06	1.47667e-05	93.1837	70.7724	90.9511	84.9691	34.2218	45.3739	48.2988	42.6315	0.587954	0.000309616	0.00184783	132.234	130.302	120.593	127.71	-1.00624	8.88978e-07	1.19802e-05	89.4718	77.8009	87.8913	85.0547	44.1514	43.9221	38.9461	42.3399	0.360189	0.012455	0.0312007	114.807	97.1985	115.483	109.163
CJI97_000040	0.598805	5.28615e-05	0.000362488	23.2649	22.8731	23.7839	23.3073	32.9066	38.7799	34.1835	35.29	0.431298	0.00116884	0.0053389	33.4182	32.0126	28.862	31.4309	0.919573	3.2567e-07	5.29555e-06	22.1125	21.2018	23.0207	22.1117	37.9307	37.0962	50.4584	41.8284	0.500831	0.000317756	0.00179018	29.7847	32.3995	31.6876	31.2906
CJI97_000041	2.52924	2.25315e-08	6.08799e-07	17.8833	32.4135	18.3008	22.8659	157.209	126.05	113.222	132.16	1.18342	0.000143197	0.000996826	63.2874	41.2559	51.4029	51.9821	2.2365	1.03667e-07	2.05287e-06	19.2859	26.7866	27.6832	24.5852	136.384	121.721	89.5131	115.873	1.21458	0.000110173	0.000801007	52.9794	66.1757	52.0692	57.0748
CJI97_000042	-0.649177	0.101079	0.171282	0.60025	0.711082	0.45692	0.589418	0.2321	0.321658	0.557448	0.370402	-0.407856	0.270703	0.395201	0.383677	0.478098	0.477057	0.446277	0.272399	0.478663	0.576014	0.543571	0.406165	0.291402	0.413713	0.494065	0.426616	0.586473	0.502385	0.236429	0.535703	0.623666	0.629385	0.229458	0.581779	0.480208
CJI97_000043	0.0318052	0.853505	0.896246	2.17332	1.61969	1.63529	1.80943	1.70206	2.09078	1.75198	1.84827	0.506436	0.00747977	0.0234271	2.20614	2.62954	2.87938	2.57169	0.569998	0.00348155	0.0105098	1.60897	2.05113	1.68116	1.78042	2.42541	2.75361	2.75859	2.64587	0.311645	0.0810131	0.136768	2.22136	2.22574	2.19137	2.21282
CJI97_000044	0.2139	0.0176153	0.0427094	84.1799	89.3198	84.7707	86.0901	106.508	91.9139	101.157	99.8595	0.729301	1.24508e-07	3.77767e-06	142.114	151.159	134.922	142.732	0.0510408	0.536469	0.626573	77.9698	86.7162	83.6323	82.7728	83.3398	90.6365	83.2791	85.7518	0.759496	7.27974e-08	2.84434e-06	142.556	149.469	128.379	140.135
CJI97_000045	-0.55319	0.00583364	0.0177096	317.739	410.591	356.398	361.576	331.541	213.059	194.768	246.456	-0.142868	0.421322	0.551241	285.59	341.322	355.544	327.485	-0.601838	0.00326368	0.00998031	295.79	326.008	335.785	319.194	242.653	199.521	188.801	210.325	0.214819	0.232753	0.320264	344.459	423.304	343.599	370.454
CJI97_000046	0.307285	0.000609506	0.00271776	63.6472	60.7778	61.9487	62.1246	73.524	77.4996	79.5756	76.8664	0.0494429	0.502681	0.621882	65.6471	64.8022	62.4264	64.2919	0.409722	3.5647e-05	0.000241094	59.5319	55.0353	58.9304	57.8326	80.6449	80.708	69.1169	76.8232	0.0860503	0.250621	0.339432	60.1063	60.4393	63.6079	61.3845
CJI97_000047	0.739387	0.000117084	0.000702636	25.3347	24.7101	20.7778	23.6075	48.0188	36.3675	33.9645	39.4503	0.140927	0.346354	0.473935	23.9606	28.6062	25.5566	26.0411	0.902955	1.41347e-05	0.000113056	21.0688	20.1864	22.2586	21.1713	42.1752	37.5616	39.033	39.5899	0.465532	0.00570669	0.0168235	25.9714	36.1397	25.6371	29.2494
CJI97_000048	0.551168	1.78509e-06	2.30829e-05	19.2908	21.293	20.4171	20.3336	29.193	29.291	30.8985	29.7942	0.246699	0.00470662	0.0162503	23.8263	24.3432	24.2107	24.1267	0.637066	2.86271e-07	4.76111e-06	19.3511	18.8257	18.0445	18.7405	29.8909	29.2038	28.3462	29.147	0.427458	3.54228e-05	0.000334576	24.3609	27.1449	24.1244	25.2101
CJI97_000049	-0.533441	0.0283355	0.0627354	42.1624	30.8333	36.4334	36.4764	15.9891	28.8085	30.6795	25.159	0.170652	0.447885	0.575595	46.6551	35.2	41.2995	41.0515	-0.592999	0.0162523	0.0378337	45.6382	44.4547	41.7601	43.951	27.0164	31.6665	28.7154	29.1328	-0.210076	0.352285	0.447128	42.5946	26.0205	45.3012	37.9721
CJI97_000050	-0.45848	0.0131641	0.0340511	72.7545	60.3827	63.3195	65.4856	38.1933	51.8875	52.8182	47.633	0.00298627	0.985645	0.99057	71.9777	61.3559	63.5338	65.6225	-0.490526	0.00875594	0.0226445	72.4037	72.1958	71.5504	72.0499	45.8582	54.2578	53.7165	51.2775	-0.338546	0.0553781	0.100622	63.4569	39.7651	67.6415	56.9545
CJI97_000051	-0.285185	0.0595912	0.113438	123.341	114.306	113.028	116.892	77.7276	105.283	104.701	95.9037	-0.00991255	0.944533	0.965692	126.153	106.915	115.209	116.092	-0.207751	0.158525	0.241027	117.042	126.094	126.199	123.112	97.8024	113.771	108.215	106.596	-0.158171	0.276407	0.367034	119.139	83.5228	128.263	110.308
CJI97_000052	-0.150798	0.418351	0.527038	141.328	175.637	155.473	157.479	207.471	109.887	108.364	141.907	-0.29274	0.126662	0.219426	116.465	135.62	133.593	128.56	-0.104454	0.573074	0.659959	133.871	133.283	145.253	137.469	135.845	124.708	123.051	127.868	0.0977047	0.597719	0.676576	142.167	152.727	146.414	147.103
CJI97_000053	0.496546	0.0031895	0.0106532	74.5552	87.9372	81.5241	81.3388	145.81	104.398	94.1688	114.792	0.167017	0.258967	0.384486	87.9962	94.1256	91.8506	91.3241	0.507269	0.0027457	0.00868487	67.0115	73.3127	70.7882	70.3708	107.998	98.1605	93.9225	100.027	0.467157	0.00492788	0.0150103	89.2802	117.368	85.25	97.2993
CJI97_000054	1.07927	1.11811e-07	2.29148e-06	23.5547	23.8015	22.8941	23.4167	54.105	46.5601	47.821	49.4954	0.367512	0.00668926	0.0214586	31.7492	28.407	30.4806	30.2123	1.12528	6.74332e-08	1.47758e-06	21.2862	17.7291	18.7394	19.2516	44.6006	43.6312	37.7515	41.9944	0.64902	5.32602e-05	0.000460599	28.1557	36.4838	25.9667	30.2021
CJI97_000055	0.583793	0.000335568	0.00169375	136.195	167.46	143.136	148.93	263.613	215.129	190.986	223.243	0.730278	3.54638e-05	0.000320472	235.904	256.36	248.973	247.079	0.817192	1.01951e-05	8.62456e-05	124.847	154.16	162.064	147.024	252.849	231.09	293.236	259.058	0.702516	5.36521e-05	0.00046325	234.557	248.618	234.612	239.262
CJI97_000056	0.118242	0.799239	0.859879	0.641647	0.454303	0.553114	0.549688	0.154733	0.944872	0.637083	0.578896	-0.239374	0.61321	0.713613	0.537147	0.358574	0.494095	0.463272	0.215309	0.632182	0.709656	0.739257	0.710788	0.40348	0.617842	0.381777	0.833841	0.934012	0.716543	-1.0434	0.0496625	0.0924382	0.388738	0.206512	0.29089	0.29538
CJI97_000057	0.0951502	0.547422	0.651698	81.8203	105.141	88.402	91.7879	120.047	87.27	86.922	98.0797	-0.0158387	0.919734	0.945996	83.8525	93.0698	95.4456	90.7893	0.0115763	0.941355	0.955608	79.6006	83.5887	84.7083	82.6325	93.0863	79.0597	77.7619	83.3026	0.412579	0.0172012	0.040302	96.2219	140.015	93.8022	110.013
CJI97_000058	0.260908	0.353695	0.461094	246.061	357.24	243.731	282.344	532.101	246.652	236.417	338.39	0.0948542	0.732698	0.807573	272.602	329.31	302.727	301.546	0.0785712	0.777186	0.827302	225.343	269.876	271.833	255.684	299.269	252.945	257.787	270	0.529337	0.0711831	0.122963	309.528	510.843	286.778	369.05
CJI97_000059	-0.308084	0.0131017	0.0339158	274.708	331.483	296.757	300.983	270.551	225.402	233.411	243.121	0.00578244	0.958773	0.974199	293.014	318.871	294.702	302.196	-0.319891	0.0105134	0.0264958	278.722	294.733	304.739	292.731	245.73	220.89	236.935	234.518	0.258968	0.0320706	0.065332	319.931	415.09	315.887	350.303
CJI97_000060	-0.0727902	0.472365	0.58044	46.7781	52.6398	57.1631	52.1937	47.2709	48.691	52.8779	49.6133	0.704269	2.58024e-06	4.05008e-05	91.8138	79.6232	83.6554	85.0308	-0.0522141	0.60468	0.687199	48.3126	52.6593	53.5731	51.515	49.4739	51.6981	47.8735	49.6818	0.606548	1.50548e-05	0.000169984	82.2644	67.4377	85.5797	78.4273
CJI97_000061	-0.43769	0.00238772	0.00837167	342.557	373.95	331.772	349.426	307.48	234.69	231.858	258.01	-0.194479	0.127734	0.221001	304.562	299.17	312.353	305.362	-0.531933	0.000475986	0.00207971	342.602	347.657	330.472	340.244	252.894	227.677	225.401	235.324	0.0441578	0.719839	0.783456	319.728	421.193	311.582	350.834
CJI97_000062	0.182615	0.123891	0.202727	58.9901	46.0426	50.5979	51.8769	50.1335	61.7584	64.6838	58.8586	0.435183	0.00137846	0.00608869	77.119	68.2485	65.0672	70.1449	0.131726	0.258096	0.355857	55.8574	54.9947	52.9903	54.6141	57.087	63.178	59.2337	59.8329	0.206081	0.0852652	0.142135	64.6601	55.9189	68.3978	62.9923
CJI97_000063	2.42723	1.25472e-08	3.58653e-07	80.537	92.5	78.1333	83.7234	566.735	385.829	398.595	450.387	0.748832	0.0033423	0.0123232	165.173	139.465	117.492	140.71	2.10602	7.53848e-08	1.63766e-06	76.6218	78.6741	77.2215	77.5058	407.604	354.77	238.651	333.675	0.773497	0.00265217	0.0092076	114.178	179.023	104.352	132.518
CJI97_000064	0.274893	0.0217352	0.0507062	610.641	660.299	631.054	633.998	795.431	724.234	781.581	767.082	-0.275728	0.0214089	0.0535815	532.485	542.562	496.072	523.706	0.191822	0.0948686	0.159366	591.231	576.043	595.177	587.484	752.012	720.555	540.51	671.026	-0.201588	0.0805742	0.136131	539.791	476.034	516.775	510.866
CJI97_000065	-0.481766	0.0134524	0.0346462	80.2266	71.8588	79.7205	77.2686	62.6669	47.2637	56.1031	55.3446	-1.23826	2.99971e-06	4.64375e-05	31.7492	30.8772	35.6089	32.7451	-0.353171	0.0581722	0.107643	88.4282	67.4234	66.3724	74.0746	65.0594	53.4046	55.5194	57.9944	-0.68574	0.00118225	0.00486424	36.3748	62.2061	39.6579	46.0796
CJI97_000066	-0.194271	0.0209083	0.0491145	157.514	152.053	165.405	158.324	155.3	130.955	128.91	138.388	-0.832501	8.80184e-09	4.78028e-07	86.3272	87.9501	92.4299	88.9024	-0.214463	0.012155	0.02983	143.72	152.21	150.588	148.839	126.189	132.445	126.2	128.278	-0.649782	2.52151e-07	7.02274e-06	92.4826	93.6189	98.4952	94.8656
CJI97_000067	-0.161448	0.329117	0.43564	9.97658	10.528	9.30674	9.93709	6.78246	10.4137	9.41688	8.87101	0.298509	0.0791483	0.150559	12.2585	11.6536	12.7613	12.2245	0.035734	0.825352	0.865478	8.95805	11.7179	11.7682	10.8147	9.61181	10.5297	13.1196	11.087	0.095042	0.558537	0.643763	12.31	10.3256	12.004	11.5466
CJI97_000068	-0.0540985	0.718027	0.799337	26.1833	27.1989	28.2088	27.197	22.7715	27.0997	28.6687	26.18	0.282649	0.0722961	0.140029	35.6819	30.419	33.1385	33.0798	-0.0560731	0.707069	0.770793	27.0046	37.3265	35.0803	33.1372	26.3876	31.1818	38.0556	31.875	-0.0693443	0.642404	0.715817	32.3023	27.0302	35.3916	31.5747
CJI97_000069	0.386662	0.00312149	0.0104776	267.215	270.685	247.651	261.85	376.594	315.788	334.668	342.35	0.369623	0.00430048	0.0150719	308.994	366.084	339.886	338.321	0.286168	0.0203261	0.0453911	247.26	256.777	248.566	250.868	324.039	308.792	284.895	305.909	0.527064	0.000228285	0.00139462	323.745	433.745	327.057	361.515
CJI97_000070	-0.255393	0.18554	0.279004	2890.95	3687.32	2738.71	3105.66	3485.85	2278.97	2040.66	2601.83	-1.13717	1.67645e-05	0.000176109	1339.32	1333.79	1562.86	1411.99	-0.244912	0.203215	0.293568	2822.68	3044.75	3054.14	2973.86	2787.9	2334.5	2406.23	2509.54	-0.618024	0.00423656	0.0133076	1691.25	2322.3	1799.44	1937.66
CJI97_000071	0.600474	1.57876e-05	0.000135978	48.4754	57.1829	50.6219	52.0934	89.1262	77.6202	70.2782	79.0082	0.330004	0.00399751	0.0142084	60.1221	70.8183	65.5272	65.4892	0.684664	3.42406e-06	3.60389e-05	47.8343	46.8105	50.4349	48.3599	76.3779	76.6164	80.1947	77.7297	0.457031	0.000273337	0.00159967	66.8074	72.0498	60.3111	66.3895
CJI97_000072	0.286215	0.016235	0.0402324	22.3749	20.1868	25.0104	22.524	24.1126	27.6425	30.58	27.445	0.445107	0.000709938	0.00360343	28.1043	33.9649	29.9013	30.6568	0.255888	0.0290812	0.061075	21.3515	20.8769	19.4343	20.5542	23.5804	24.5304	25.5224	24.5444	0.54893	9.97265e-05	0.000748142	31.0065	31.2751	27.9448	30.0755
CJI97_000073	-0.379526	0.0228749	0.0527308	125.887	123.788	112.306	120.66	110.505	85.8426	81.9846	92.7775	-0.319842	0.0495608	0.104501	87.5358	98.8468	103.624	96.6688	-0.313365	0.0539911	0.10156	123.347	103.694	107.012	111.351	91.6715	86.0213	91.1422	89.6117	0.100829	0.511769	0.601996	99.1282	155.779	103.402	119.436
CJI97_000074	0.269099	0.0354525	0.0751825	19.4564	17.2042	17.0744	17.9117	19.3158	23.2197	22.1984	21.578	-0.00944752	0.936678	0.959468	20.1047	16.4545	16.8333	17.7975	0.208084	0.0945134	0.158966	17.6552	18.4805	18.4031	18.1796	21.3571	22.0483	19.5925	20.9993	-0.146609	0.229383	0.316751	18.1596	13.7216	17.3564	16.4125
CJI97_000075	0.451156	0.000827659	0.0035255	66.6485	73.2415	63.3195	67.7365	102.975	87.4509	87.4595	92.6284	-0.127264	0.262356	0.387927	64.7838	61.7942	59.4959	62.0246	0.391928	0.00255797	0.00817869	73.7517	64.9458	63.7498	67.4824	97.0613	82.492	86.1029	88.5521	0.0289305	0.79498	0.844136	64.549	80.8381	61.2032	68.8634
CJI97_000076	-0.191142	0.0485801	0.0968214	71.4919	75.5327	75.6082	74.211	72.8019	62.2208	60.0252	65.0159	-0.281743	0.00625212	0.0204058	62.0597	57.2921	63.7724	61.0414	-0.262352	0.00987604	0.0250522	67.5768	73.4549	72.1108	71.0475	64.1835	59.416	54.1075	59.2357	-0.149476	0.114271	0.178643	63.2532	59.705	69.1929	64.0504
CJI97_000077	-0.433239	0.000181758	0.00101452	1090.2	1111.44	1173.88	1125.17	888.58	805.915	805.412	833.303	-0.550432	1.43878e-05	0.000154427	710.262	819.54	775.048	768.283	-0.44505	0.000139384	0.000740699	1134.09	1061.21	1086.53	1093.94	865.108	794.766	750.815	803.563	-0.470766	7.87511e-05	0.000625288	782.474	817.077	768.55	789.367
CJI97_000078	2.1777	5.88819e-12	8.64291e-10	21.9195	30.9518	25.2268	26.0327	127.036	123.014	103.426	117.825	0.445011	0.00156587	0.0067174	37.5044	34.5625	34.28	35.449	2.31781	2.51268e-12	5.81074e-10	20.5905	25.3041	23.4018	23.0988	112.04	117.378	116.143	115.187	0.61051	8.98554e-05	0.000691224	34.2275	38.0212	33.5881	35.2789
CJI97_000079	-0.152	0.259132	0.362065	162.295	131.767	163.481	152.515	110.66	143.761	157.28	137.234	0.0690443	0.602018	0.705406	165.959	156.836	157.156	159.984	-0.232925	0.0920545	0.155941	171.312	164.497	158.747	164.852	139.057	143.44	138.321	140.272	-0.239967	0.0834335	0.139897	155.551	112.939	150.235	139.575
CJI97_000080	-0.110418	0.609354	0.702782	693.62	1027.77	687.953	803.115	1011.18	655.299	565.471	743.983	-0.359726	0.109449	0.196353	558.921	671.25	647.486	625.886	0.000218724	0.999189	0.999557	711.252	850.631	835.808	799.23	779.208	725.422	893.437	799.355	0.0225147	0.916663	0.938966	725.237	1024.78	685.433	811.818
CJI97_000081	0.265039	0.0423545	0.0869012	14.3439	16.7499	17.0503	16.0481	17.8459	20.8877	19.0926	19.2754	0.327647	0.0147766	0.0399021	20.5651	19.1239	20.7179	20.1356	0.491744	0.000855628	0.00332635	14.5677	14.9469	17.8652	15.7932	19.8749	20.4194	26.3261	22.2068	0.47557	0.00112978	0.00467671	21.1399	23.1982	21.5452	21.9611
CJI97_000082	0.537751	0.0536191	0.104397	20.8225	39.307	22.2207	27.4501	38.8122	48.5704	32.2523	39.8783	0.248515	0.348807	0.476452	30.4831	30.3791	37.0231	32.6284	1.02614	0.00111998	0.00416332	25.113	36.9001	38.5323	33.5151	51.2031	57.5156	96.0729	68.2639	0.343492	0.199748	0.282287	43.7238	40.7747	43.0711	42.5232
CJI97_000083	0.765164	3.74106e-06	4.14647e-05	22.913	27.4952	22.5574	24.3219	45.3368	41.7553	36.9906	41.3609	0.552271	0.000135328	0.000955742	34.7803	38.0287	34.2289	35.6793	1.03026	8.56818e-08	1.78976e-06	21.0906	24.1668	25.8227	23.6934	43.6125	47.781	53.7817	48.3917	0.40479	0.00213938	0.0077771	32.2467	29.5542	32.2887	31.3632
CJI97_000084	0.101417	0.791982	0.85512	0.496759	0.592569	0.577162	0.555496	0.722087	0.542799	0.537539	0.600808	-0.616319	0.138151	0.235942	0.40286	0.378494	0.30668	0.362678	0.153951	0.686176	0.75453	0.630543	0.731097	0.313817	0.558486	1.01059	0.446008	0.434424	0.63034	-1.12046	0.0169301	0.0397868	0.129579	0.344187	0.310282	0.26135
CJI97_000085	0.591684	0.00060241	0.0027038	41.3966	48.3536	43.4555	44.4019	66.3031	70.8855	63.5689	66.9192	-0.376031	0.0155623	0.0416758	30.2337	37.3514	35.0637	34.2163	0.91926	6.45687e-06	6.01497e-05	40.8113	43.5206	45.7949	43.3756	73.3237	70.954	101.829	82.0356	-0.346032	0.0241972	0.0528409	33.1538	40.1322	29.1277	34.1379
CJI97_000086	-0.561519	0.00020659	0.00112536	210.584	154.265	222.881	195.91	125.308	128.563	144.319	132.73	-0.371297	0.00593402	0.0195794	148.272	161.557	144.514	151.448	-0.37783	0.00529378	0.0148505	204.535	181.515	183.314	189.788	142.111	148.618	147.444	146.057	-0.364614	0.0066937	0.0190732	157.55	131.663	152.969	147.394
CJI97_000087	-0.599525	0.00351931	0.0115555	861.276	1196.14	916.798	991.404	829.756	588.514	544.706	654.325	-0.108377	0.542879	0.658413	825.442	966.874	966.672	919.662	-0.652838	0.00186745	0.00635471	907.177	950.507	929.819	929.167	643.34	535.655	593.945	590.98	0.314553	0.090469	0.149116	1006.96	1447.56	1012.14	1155.55
CJI97_000088	0.0461098	0.832987	0.883758	21.7125	27.3964	24.7699	24.6263	35.5112	20.2444	20.6455	25.467	0.222517	0.315215	0.441675	26.0325	32.5306	27.6523	28.7384	0.183596	0.408016	0.510349	17.9378	18.6836	21.7206	19.4474	24.9054	20.9624	20.3962	22.088	0.836844	0.0013918	0.00548937	30.6177	46.58	27.0721	34.7566
CJI97_000089	-0.45438	0.00777164	0.0223677	420.217	552.432	480.391	484.347	435.419	316.431	308.687	353.512	-0.0212423	0.888205	0.924816	469.927	483.616	478.267	477.27	-0.599652	0.001026	0.00386155	422.92	466.805	451.673	447.133	340.478	280.675	264.065	295.072	0.153788	0.31675	0.410174	466.504	592.071	433.755	497.443
CJI97_000090	-0.670451	0.000188313	0.00104571	12.5639	12.602	11.2066	12.1241	7.01456	8.10177	7.72463	7.61366	-0.353768	0.0203683	0.0516676	9.41926	8.78505	10.2567	9.48702	-0.547231	0.00115913	0.00427665	11.0236	11.9819	11.813	11.6062	8.89317	7.83422	7.10283	7.94341	-0.285218	0.0547326	0.099649	9.71845	7.48033	11.3447	9.51449
CJI97_000091	-0.0246569	0.844533	0.89044	10.5768	11.1403	10.8699	10.8623	11.2181	10.6951	10.1336	10.6823	0.322125	0.0186906	0.048287	15.136	13.3469	12.2672	13.5834	-0.0183342	0.884508	0.910666	9.45814	9.95104	9.48177	9.63031	10.555	8.68745	9.29668	9.51305	0.578228	0.000256459	0.00152682	12.8284	17.2552	13.09	14.3912
CJI97_000092	-0.374578	0.00540761	0.0165738	110.156	127.916	120.675	119.582	113.419	82.5858	80.7901	92.2651	0.403312	0.00318308	0.0118406	155.83	159.346	159.286	158.154	-0.29915	0.0204991	0.0456835	102.735	124.429	127.32	118.161	93.5355	98.7034	95.8557	96.0315	0.368518	0.0059616	0.0173606	154.07	142.861	160.707	152.546
CJI97_000093	-0.238036	0.0741191	0.134136	119.864	136.093	117.885	124.614	129.46	91.8938	95.7217	105.692	-0.162941	0.208739	0.325672	109.731	110.998	113.199	111.31	-0.272754	0.043886	0.0853977	114.15	113.361	117.256	114.922	102.631	95.4263	87.3192	95.1254	0.121254	0.344136	0.439042	114.493	147.312	113.234	125.013
CJI97_000094	1.22805	4.24351e-08	9.76546e-07	9.25214	11.7131	10.0041	10.3231	23.0294	25.0894	24.4481	24.1889	-0.0103396	0.935486	0.958682	10.6662	10.299	9.79671	10.254	1.39701	7.47149e-09	2.48943e-07	10.1757	9.44333	9.32486	9.64795	27.9596	23.1148	25.1749	25.4164	0.241812	0.0730282	0.125512	10.644	13.7445	9.87085	11.4198
CJI97_000095	-0.0776606	0.606321	0.700176	1595.65	1969.93	1665.11	1743.57	2011.25	1472.91	1472.48	1652.21	-0.9426	1.07076e-05	0.000122685	920.92	844.759	955.819	907.166	-0.0553492	0.712817	0.775813	1742.56	1811.27	1776.86	1776.9	1878.37	1576.07	1675.62	1710.02	-0.528455	0.00261258	0.00910373	1049.89	1492.3	1153.59	1231.93
CJI97_000096	-0.271318	0.307122	0.412763	1912.48	2707.9	1930.87	2183.75	2759.69	1368.11	1300.47	1809.42	-0.965597	0.00188918	0.00772599	1012.35	1164.19	1178.14	1118.23	-0.325441	0.224052	0.318458	1865.01	2118.09	2089.64	2024.25	1788.25	1488.83	1569.31	1615.46	-0.349774	0.192974	0.274644	1269.32	2168.31	1327.76	1588.46
CJI97_000097	-0.345795	0.00196249	0.00712927	126.611	106.307	122.984	118.634	89.0231	93.6227	97.3741	93.34	-0.339281	0.00226228	0.00890968	92.2742	94.5041	94.5255	93.7679	-0.44846	0.000202111	0.00101354	128.305	126.134	118.87	124.436	86.2592	97.3072	89.991	91.1858	-0.482169	9.81703e-05	0.000743868	88.4101	77.6027	101.21	89.0744
CJI97_000098	0.356177	0.000866679	0.00364878	85.3597	71.1477	79.7205	78.7427	88.9715	105.986	107.368	100.775	-0.134498	0.142019	0.241184	73.6659	71.6749	69.8548	71.7319	0.357781	0.000829492	0.00324282	90.7981	81.8422	81.5701	84.7368	111.479	109.02	105.261	108.587	-0.34681	0.00109476	0.00457707	64.8452	64.4089	70.628	66.6274
CJI97_000099	0.0432456	0.616475	0.708888	27.7564	26.8434	28.2569	27.6189	29.9924	25.6523	29.7438	28.4628	0.322014	0.00155169	0.00667238	36.0272	33.6063	33.9392	34.5243	0.0593124	0.493395	0.589448	27.4177	26.5226	29.2747	27.7383	27.8473	30.154	28.6937	28.8983	0.303406	0.00247619	0.00872125	32.4319	32.7437	37.5054	34.227
CJI97_000100	-0.26487	0.0558141	0.107874	69.2979	56.2348	72.9148	66.1491	43.1963	59.3661	62.4938	55.0187	-0.207231	0.125612	0.218094	59.0286	58.5471	54.2994	57.2917	-0.0982683	0.454376	0.553921	65.5764	64.235	67.5604	65.7906	56.2785	62.4023	65.6849	61.4552	-0.310507	0.0279798	0.0590426	56.5892	46.58	55.9478	53.039
CJI97_000101	0.713517	7.22946e-06	7.20425e-05	33.138	31.8407	34.3652	33.1146	47.3741	55.5062	59.9654	54.2819	0.79383	1.99483e-06	3.32328e-05	64.1699	55.5988	52.4593	57.4093	0.51641	0.000225284	0.00110326	36.8976	37.6921	34.6096	36.3998	52.1688	52.2993	51.7399	52.0693	0.394434	0.00229043	0.00824889	54.7565	40.8665	47.8804	47.8345
CJI97_000102	-0.434554	0.00596037	0.0180238	48.5168	35.6331	49.8524	44.6674	26.0467	34.9603	38.0458	33.0176	-0.375666	0.0143561	0.0389257	34.8762	34.3035	34.0755	34.4184	-0.516001	0.00171859	0.00592237	50.6826	43.1956	45.3466	46.4083	32.1367	31.143	34.0806	32.4534	-0.595725	0.000515419	0.0026088	31.8395	27.7185	32.5408	30.6996
CJI97_000103	0.420837	0.0136725	0.0351089	101.794	103.68	98.0213	101.165	175.467	115.194	115.75	135.47	0.357681	0.0315042	0.0726537	123.505	142.991	122.416	129.638	0.328372	0.0460917	0.089115	100.8	86.0663	83.3185	90.0616	119.339	111.347	108.563	113.083	0.508773	0.00413347	0.0130517	123.489	153.301	107.687	128.159
CJI97_000104	-0.229347	0.0179004	0.0432844	78.1567	74.2291	80.7786	77.7215	62.5121	67.2266	69.1235	66.2874	0.287956	0.00436096	0.0152555	95.3244	93.7869	95.5478	94.8864	-0.290517	0.00415034	0.0122038	82.5141	80.6237	80.0459	81.0612	72.8746	65.8346	60.1243	66.2778	0.291481	0.00400305	0.0127085	90.1132	111.93	95.6251	99.2227
CJI97_000105	0.272177	0.0147048	0.0373509	39.2026	45.766	40.8102	41.9263	53.4345	51.9277	46.5668	50.643	-0.0353356	0.726924	0.80275	40.4779	41.5148	40.7543	40.9157	0.368884	0.00193978	0.00655782	40.3547	39.2761	39.3393	39.6567	49.2942	48.1107	56.2362	51.2137	0.0904154	0.377119	0.473338	40.2622	49.0123	37.4278	42.2341
CJI97_000106	0.601975	0.000292383	0.00150445	4.36734	5.5899	4.25657	4.73794	6.80825	7.29763	7.48572	7.1972	0.533293	0.000847173	0.00411538	6.77189	6.35472	7.46254	6.86305	0.9183	3.01084e-06	3.238e-05	3.9572	4.50843	4.68485	4.38349	8.48893	8.18327	8.18889	8.28703	0.466939	0.0026214	0.00912617	5.42382	5.98886	6.76803	6.06024
CJI97_000107	-0.296157	0.017002	0.0415001	2188.04	2324.17	2073.96	2195.39	1581.04	1913.26	1869.58	1787.96	-0.782127	3.11635e-06	4.74087e-05	1335.27	1171.18	1323.46	1276.64	-0.257003	0.0344115	0.0702589	2325.9	2585.71	2408.82	2440.14	1923.8	2049.39	2152.72	2041.97	-0.747406	5.35724e-06	7.80032e-05	1447.46	1306.35	1606.76	1453.52
CJI97_000108	0.117543	0.394054	0.502845	35.7666	47.2475	32.0806	38.3649	40.3853	45.9368	38.5833	41.6352	-0.178706	0.201965	0.317199	35.4709	28.905	37.3297	33.9019	0.0860145	0.529996	0.621686	36.7889	45.1655	44.2707	42.075	44.6904	47.6453	41.6396	44.6584	-0.185924	0.185	0.265172	37.9667	36.1855	36.8072	36.9865
CJI97_000109	0.716955	4.07261e-07	6.66215e-06	23.3684	25.3224	23.1586	23.9498	42.3711	39.1217	36.6522	39.3816	0.469405	6.05188e-05	0.00049951	34.6268	31.0764	33.7859	33.163	0.789406	1.14038e-07	2.23588e-06	21.7428	27.01	23.8277	24.1935	41.6587	42.0605	41.7482	41.8224	0.518004	2.0804e-05	0.000221542	34.8383	35.4513	33.6656	34.6517
CJI97_000110	0.120323	0.319552	0.425364	122.12	116.38	122.046	120.182	103.774	142.937	145.116	130.609	-0.0824583	0.491441	0.613567	122.892	106.994	110.626	113.504	0.179511	0.144854	0.224901	131.979	130.237	132.027	131.414	132.903	153.873	159.694	148.823	-0.299884	0.0211882	0.0478072	110.587	93.6648	115.968	106.74
CJI97_000111	0.855097	0.000107642	0.000656119	46.2814	63.4246	48.0968	52.6009	117.649	86.0034	81.9448	95.199	0.240722	0.166803	0.274185	58.3572	64.7225	63.4146	62.1648	0.943577	3.92297e-05	0.000263032	42.9856	48.9835	49.5383	47.1691	93.3783	81.7358	97.0721	90.7287	0.60919	0.00218367	0.00791162	61.8093	91.7374	62.3861	71.9776
CJI97_000112	-0.130197	0.549019	0.652884	2093.61	2891	2041.16	2341.92	2996.66	1763.49	1659.46	2139.87	-1.21198	4.07388e-05	0.000358014	933.6	980.579	1118.68	1010.95	-0.0892284	0.680352	0.749947	2094.08	2244.02	2268.34	2202.14	2393.5	1904.2	1912.53	2070.08	-0.682628	0.00571522	0.0168235	1202.48	1718.8	1194.76	1372.01
CJI97_000113	0.756824	1.55561e-06	2.07071e-05	114.358	119.62	101.508	111.829	215.182	178.299	173.506	188.996	0.203986	0.0618056	0.123452	121.952	132.334	132.179	128.821	0.636516	1.21892e-05	9.98484e-05	112.758	117.686	111.316	113.92	182.826	178.267	170.207	177.1	0.2465	0.0274869	0.0582675	125.914	155.94	123.628	135.161
CJI97_000114	0.176237	0.0945335	0.16273	110.819	101.626	103.023	105.156	103.078	122.632	130.702	118.804	-0.0919174	0.367499	0.495381	103.573	93.3287	99.0916	98.6646	0.201108	0.0594557	0.109645	113.389	114.863	114.431	114.228	122.91	140.26	130.762	131.31	-0.289067	0.0102119	0.0265362	92.0569	82.3984	105.981	93.4787
CJI97_000115	0.794105	0.00145315	0.00554217	9.85239	14.755	10.0522	11.5532	24.6799	18.6763	16.8628	20.073	0.752048	0.00218962	0.00871195	16.7858	20.3391	21.2972	19.474	0.834253	0.000990124	0.00374468	10.3931	11.1492	10.1542	10.5655	18.8643	16.5411	21.1347	18.8467	1.22946	2.28192e-05	0.000239712	21.8434	33.2255	19.3345	24.8011
CJI97_000116	0.136146	0.136125	0.218662	67.0004	73.8143	59.3034	66.706	78.2949	73.5995	68.0882	73.3275	-0.224663	0.019875	0.0505817	61.0429	56.3757	53.8734	57.0974	0.00470482	0.95738	0.968797	68.0116	74.1454	73.8816	72.0129	68.5403	71.9624	76.2414	72.248	-0.258449	0.00893136	0.0238829	61.8279	58.6724	60.0978	60.1994
CJI97_000117	-0.190976	0.00598944	0.0181017	180.034	182.906	171.898	178.279	155.429	157.593	155.508	156.177	-0.00554434	0.927762	0.952442	177.892	178.291	176.613	177.599	-0.261592	0.000514745	0.00221774	187.01	174.752	183.269	181.677	152.127	156.394	146.119	151.546	-0.00805217	0.895269	0.923496	181.578	182.259	178.16	180.665
CJI97_000118	-0.0202765	0.928391	0.947584	95.0465	137.654	91.9611	108.22	146.996	87.7725	85.5483	106.772	-0.167846	0.460852	0.586843	87.8427	102.572	98.6316	96.3488	-0.104423	0.644835	0.720004	92.9724	100.709	103.627	99.1027	97.9596	86.7194	91.8807	92.1866	0.316663	0.1736	0.251486	100.202	170.694	99.4842	123.46
CJI97_000119	-0.28519	0.00136031	0.00522479	84.4076	81.4979	84.458	83.4545	69.6299	64.6936	71.1343	68.4859	-0.258343	0.00290878	0.0110088	69.2536	71.6549	68.4066	69.7717	-0.174561	0.030601	0.0638226	83.536	76.2168	78.8354	79.5294	69.214	67.638	74.5472	70.4664	-0.0576509	0.444306	0.539119	72.7866	83.6375	72.8388	76.4209
CJI97_000120	-0.572922	0.000497559	0.00232252	43.7355	34.6455	44.8743	41.0851	22.7715	26.9992	33.0089	27.5932	-0.198939	0.146943	0.247687	38.3101	33.1083	35.9326	35.7837	-0.577129	0.000455622	0.00200201	49.6824	46.0388	44.4724	46.7312	29.4418	33.6057	30.9093	31.3189	-0.538269	0.00083425	0.00369862	31.7655	28.9117	35.8376	32.1716
CJI97_000121	0.80283	0.0685282	0.12629	0.351871	0.474055	0.553114	0.45968	0.954187	0.723732	0.736627	0.804849	-0.46233	0.318091	0.444558	0.268574	0.478098	0.255566	0.334079	1.10718	0.0156205	0.036613	0.587057	0.203082	0.493142	0.42776	1.0555	0.562358	1.15122	0.923028	-0.533071	0.271582	0.361776	0.148091	0.481862	0.271497	0.300483
CJI97_000122	-1.37447	2.87191e-05	0.000222833	4.59502	5.41213	5.91591	5.30769	2.75941	1.46757	1.95107	2.05935	-1.08542	0.000253524	0.00158445	1.57307	2.66938	3.23718	2.49321	-1.60222	6.76234e-06	6.21576e-05	4.67471	4.28504	4.34861	4.43612	1.45974	1.60951	1.30327	1.45751	-0.676911	0.0100033	0.026118	2.7767	2.89117	2.65679	2.77489
CJI97_000123	0.0750674	0.507727	0.614321	79.3572	93.211	74.1172	82.2285	80.0228	97.161	82.6814	86.6217	-0.099884	0.380657	0.508948	76.9655	75.2606	77.9818	76.736	0.226421	0.05792	0.107279	74.6867	92.6462	87.6223	84.9851	93.7825	97.443	107.064	99.4298	-0.0878498	0.439389	0.534929	82.3014	70.5354	87.0342	79.957
CJI97_000124	-0.100993	0.347254	0.454501	41.3345	45.45	44.7301	43.8382	45.8783	38.6995	38.0856	40.8878	-0.0520335	0.624028	0.721699	42.0509	43.2679	41.5381	42.2856	-0.25824	0.0250321	0.0537961	44.4859	40.7993	48.7314	44.6722	39.3904	35.9715	36.6871	37.3497	0.164402	0.133867	0.204108	47.2039	58.3741	44.6419	50.0733
CJI97_000125	-0.21159	0.374553	0.483068	32.4963	44.7982	34.7019	37.3321	26.2015	38.8805	31.5953	32.2258	-0.67788	0.0103195	0.030344	22.5026	20.4188	27.073	23.3315	0.0362484	0.876735	0.905065	44.2467	57.2489	56.9803	52.8253	40.6705	52.6095	69.2255	54.1685	-0.949376	0.000907187	0.00393875	31.0065	17.8977	33.0838	27.3294
CJI97_000126	-0.410648	0.180401	0.27337	34.7524	21.6485	28.5455	28.3155	11.5792	26.6775	25.5032	21.2533	-0.412978	0.177529	0.287271	22.7137	21.5941	19.4912	21.2663	-0.268595	0.370819	0.474534	38.0717	29.4063	30.2161	32.5647	22.2554	28.9129	29.9101	27.0261	-0.877648	0.00897002	0.0239392	22.2136	10.2109	20.6532	17.6925
CJI97_000127	0.635006	0.00284341	0.00964556	103.471	110.87	131.088	115.143	127.268	215.35	193.673	178.764	0.531963	0.00932862	0.027991	154.986	175.362	169.066	166.471	0.400664	0.0402676	0.079786	147.156	180.865	177.015	168.345	194.392	195.41	276.924	222.242	-0.174873	0.343711	0.438706	145.629	131.021	170.713	149.121
CJI97_000128	0.305766	0.0203452	0.047918	102.808	76.6191	92.8509	90.7595	99.8544	113.907	122.738	112.167	0.367947	0.00691928	0.0220338	128.704	113.967	108.701	117.124	0.278924	0.0319036	0.0661078	103.192	88.7267	89.7294	93.8825	116.959	118.386	106.369	113.904	0.06127	0.612106	0.689915	100.331	85.9321	107.571	97.9448
CJI97_000129	-0.40462	0.0146384	0.0372371	36.3255	23.5447	35.4474	31.7725	21.1984	24.4661	26.2797	23.9814	-0.752046	0.000118861	0.000858423	18.0136	19.9407	18.6223	18.8589	-0.168348	0.268967	0.367579	38.6588	30.8279	32.1439	33.8769	26.8142	32.3259	31.2785	30.1395	-0.917392	1.45601e-05	0.000167245	18.2892	16.3374	19.1599	17.9288
CJI97_000132	-0.393835	0.000104707	0.000639842	95.2121	90.0112	89.7006	91.6413	61.8158	72.2324	75.1559	69.7347	0.213612	0.0132407	0.0368393	110.019	103.389	105.396	106.268	-0.409485	7.0118e-05	0.000422185	88.6238	91.976	89.2138	89.9379	67.9339	71.9236	63.2739	67.7105	0.258722	0.00389505	0.0124216	106.125	110.346	106.349	107.607
CJI97_000133	-0.040562	0.77774	0.844275	17.0968	21.1745	20.3209	19.5307	23.8031	16.686	16.5442	19.0111	0.171898	0.239926	0.362761	21.1981	23.5663	21.2461	22.0035	0.0934415	0.518497	0.612165	17.7422	17.0183	16.722	17.1608	18.8194	18.7517	17.3552	18.3088	0.40044	0.0120754	0.0304653	20.2514	26.8925	20.8471	22.6637
CJI97_000134	-0.600139	0.00754841	0.0218177	68.0353	82.9201	70.2935	73.7496	64.5495	39.8655	41.6692	48.6947	-0.12701	0.523676	0.641281	61.8103	71.5155	69.2926	67.5395	-0.753952	0.00150159	0.00530243	68.1856	68.2763	64.736	67.066	45.9705	37.0768	36.2744	39.7739	0.327054	0.113083	0.177348	70.4356	114.568	67.4864	84.1635
CJI97_000135	0.113366	0.292808	0.398357	44.2736	35.4554	41.6519	40.4603	39.7664	44.3286	47.164	43.753	-0.404322	0.00138007	0.00608869	32.0562	28.1879	31.4517	30.5653	0.179424	0.104545	0.173263	43.0943	38.2404	35.6183	38.9843	43.3654	44.6783	44.3981	44.1473	-0.36426	0.00310761	0.0103733	30.8769	27.1449	32.8123	30.278
CJI97_000136	-0.649162	1.43689e-06	1.95094e-05	125.287	115.097	125.509	121.964	69.4235	81.1584	82.6814	77.7545	0.184877	0.0486037	0.102871	141.5	137.493	136.915	138.636	-0.608861	3.13183e-06	3.34165e-05	129.5	127.069	131.602	129.39	81.3186	88.2901	84.9082	84.839	0.0211648	0.809904	0.85609	138.539	114.408	140.926	131.291
CJI97_000137	-0.295355	0.152617	0.239694	32.2686	30.1815	30.5655	31.0052	16.7885	29.9343	28.9674	25.2301	0.171785	0.392941	0.521521	37.0632	31.5545	36.1541	34.9239	-0.322429	0.119959	0.194145	31.114	37.8749	35.3045	34.7644	26.1181	28.6996	28.5851	27.8009	-0.161614	0.421108	0.516844	35.0975	21.5461	36.5357	31.0598
CJI97_000138	-0.1448	0.0837839	0.148026	50.6694	47.8203	50.67	49.7199	44.2021	42.7002	48.0002	44.9675	-0.0881752	0.277249	0.40121	46.1563	45.7779	48.3702	46.7681	-0.201693	0.0207197	0.0460994	48.4431	47.5619	49.0228	48.3426	39.3455	44.7365	42.0088	42.0303	-0.0482781	0.546843	0.634324	46.8892	42.4956	50.8475	46.7441
CJI97_000139	0.427772	1.44226e-05	0.000126542	128.06	146.206	141.14	138.469	191.508	190.281	177.009	186.266	0.0371811	0.599651	0.703544	136.397	145.202	144.651	142.083	0.379954	5.32199e-05	0.000333762	134.523	141.386	141.33	139.08	178.492	185.694	178.766	180.984	0.0464648	0.51295	0.603028	148.183	145.958	136.757	143.633
CJI97_000140	0.0410729	0.73469	0.812317	26.5973	27.831	28.2088	27.5457	34.9439	26.3358	23.811	28.3635	-0.29767	0.0240047	0.0587779	23.2316	20.9367	23.0521	22.4068	0.120877	0.324894	0.42631	26.9611	25.6696	29.992	27.5409	30.7219	30.4837	28.6285	29.9447	-0.259374	0.0452319	0.0858004	21.8989	21.8444	25.2686	23.004
CJI97_000141	-0.150993	0.574244	0.673445	1292.67	1955.58	1443.05	1563.76	2204.51	1038.31	982.461	1408.43	-1.2034	0.000370571	0.0021456	624.357	698.681	714.155	679.064	-0.229377	0.396679	0.49881	1380.82	1468.27	1455.78	1434.95	1426.88	1074.12	1171.08	1224.03	-0.522996	0.0651921	0.114649	819.478	1316.75	859.695	998.64
CJI97_000142	0.188053	0.0226642	0.0523116	101.401	122.326	109.661	111.129	131.394	126.552	121.882	126.61	0.123151	0.117846	0.207934	125.673	117.572	119.861	121.035	0.306583	0.000829962	0.00324282	99.6692	100.526	102.372	100.856	119.676	127.675	126.852	124.734	0.341707	0.000313173	0.00177356	126.84	134.875	121.728	127.814
CJI97_000143	0.229865	0.0107244	0.0288337	51.8906	51.7312	51.6079	51.7432	66.4578	60.6929	54.9285	60.6931	0.010516	0.896409	0.929438	54.8466	48.8855	52.6297	52.1206	0.188595	0.0307094	0.063926	53.9875	48.9632	51.2643	51.405	55.9641	57.0114	62.7743	58.5833	-0.0102967	0.898622	0.926075	51.0543	49.6547	52.3989	51.036
CJI97_000144	0.0514741	0.823136	0.8757	35.9943	31.8209	42.8302	36.8818	24.9378	46.4997	43.0628	38.1668	0.544644	0.0287944	0.0679628	59.2013	46.8735	55.2535	53.7761	0.143751	0.533497	0.62431	40.6374	42.1802	47.7675	43.5284	40.9625	47.2962	55.9973	48.0853	0.169013	0.464971	0.557725	55.7376	32.5601	58.43	48.9093
CJI97_000145	-0.17837	0.488693	0.596158	1009.33	1149.94	1063.2	1074.16	1406.63	706.985	734.218	949.277	-0.052784	0.83645	0.887258	920.805	1179.27	1006.64	1035.57	-0.297392	0.255007	0.352582	956.707	920.207	946.361	941.092	905.733	721.233	670.403	765.79	0.294659	0.259165	0.348657	959.831	1644.69	858.57	1154.36
CJI97_000146	-0.291329	0.000200952	0.00110274	186.202	179.351	195.61	187.054	153.985	153.532	151.028	152.848	-0.211752	0.00305043	0.0114491	164.482	162.553	157.514	161.517	-0.213695	0.00285708	0.00896407	190.011	183.262	182.664	185.312	155.159	160.892	163.343	159.798	-0.214812	0.00274702	0.00941267	158.05	163.145	157.837	159.677
CJI97_000147	-0.065446	0.779443	0.845785	2342.82	3214.72	2400.97	2652.84	3598.7	2049.77	1957.2	2535.22	-0.972304	0.000710953	0.00360521	1322.76	1298.87	1434.75	1352.13	-0.106007	0.65081	0.724441	2418.54	2583.39	2555.57	2519.17	2684.03	2109.75	2228.34	2340.71	-0.44435	0.0717646	0.123791	1515.02	2524.52	1514.64	1851.4
CJI97_000148	-0.147303	0.526601	0.632037	985.735	1090.29	1044.11	1040.04	1296.95	739.091	781.342	939.126	-0.143976	0.535842	0.651626	869.142	1042.31	912.338	941.265	-0.203751	0.384016	0.487288	943.509	933.935	919.485	932.31	925.406	751.62	751.532	809.519	0.256786	0.276059	0.36675	917.681	1608.96	815.247	1113.96
CJI97_000149	-0.414173	0.00044091	0.00209683	66.0275	83.6904	78.3738	76.0306	56.9418	58.5418	55.685	57.0562	0.0328629	0.729632	0.804759	71.5749	79.4041	82.3606	77.7798	-0.432123	0.000299518	0.00141574	66.4679	73.4955	73.0746	71.0127	47.8569	52.6483	57.3874	52.6309	0.306238	0.00481159	0.0147258	91.7422	87.4924	84.1834	87.806
CJI97_000150	-0.521944	0.0713433	0.130548	218.74	178.699	240.099	212.513	95.8313	174.781	173.247	147.953	0.137369	0.616684	0.715643	249.179	222.973	229.039	233.73	-0.699766	0.0200396	0.0449175	226.995	238.439	227.316	230.917	126.481	158.275	141.731	142.162	-0.416431	0.14218	0.213723	222.839	86.7811	209.324	172.982
CJI97_000151	0.2599	0.183217	0.276403	2.79427	2.58755	3.60726	2.99636	3.73938	4.12125	2.88678	3.58247	0.134948	0.478971	0.603054	3.14615	3.04788	3.64608	3.28003	0.268702	0.166693	0.250779	3.13097	3.26963	3.13817	3.17959	3.54828	3.83954	4.10531	3.83105	-0.079889	0.674467	0.743902	3.66524	2.24869	3.08343	2.99912
CJI97_000152	-0.218956	0.083449	0.14753	20.1601	19.8906	14.8379	18.2962	14.5191	18.3144	14.3344	15.7226	0.612956	9.01399e-05	0.000691501	29.121	27.4508	27.4308	28.0009	-0.561853	0.000240552	0.00117065	18.4162	18.4196	18.0893	18.3084	12.2618	12.4106	12.5331	12.4019	0.464694	0.00118591	0.00487193	26.9525	23.3129	25.5207	25.2621
CJI97_000153	-0.0348995	0.695752	0.778936	359.612	385.13	386.434	377.059	352.559	378.713	372.853	368.042	0.112896	0.216082	0.334488	404.222	409.471	409.554	407.749	-0.071079	0.429328	0.531497	350.538	381.551	381.064	371.051	385.46	358.377	315.805	353.214	0.0773314	0.39068	0.486759	411.192	353.044	410.193	391.477
CJI97_000154	-0.163611	0.199759	0.294328	67.5799	63.6221	71.8567	67.6862	54.6723	62.06	64.5046	60.4123	0.196362	0.127428	0.220542	80.8598	77.2527	74.5402	77.5509	-0.294623	0.0285687	0.0601848	76.9044	71.9115	70.6762	73.164	56.0764	60.851	62.014	59.6471	-0.153321	0.227451	0.314482	75.5262	49.4941	72.2764	65.7656
CJI97_000155	0.106216	0.485682	0.593417	385.816	476.603	338.53	400.316	504.094	397.53	391.169	430.931	0.162652	0.290695	0.416157	441.286	461.464	441.568	448.106	0.0575062	0.704224	0.768308	390.588	426.717	409.801	409.035	443.266	404.975	428.777	425.673	0.269099	0.0897435	0.14819	436.368	622.474	419.948	492.93
CJI97_000156	0.753004	7.8764e-07	1.17518e-05	22.9544	22.4386	25.4673	23.6201	44.6147	37.4129	37.4087	39.8121	0.229956	0.0293468	0.0688724	29.4088	28.148	25.5396	27.6988	0.849171	1.68935e-07	3.09961e-06	22.3299	21.6486	20.7568	21.5784	40.5358	36.9799	39.1199	38.8785	0.377626	0.00123273	0.0050112	26.138	30.9998	26.9946	28.0441
CJI97_000157	-0.417803	0.006932	0.0203942	109.432	97.2405	124.33	110.334	77.2891	71.3077	99.1261	82.5743	-0.293213	0.0446272	0.095917	83.2962	102.871	83.9451	90.0373	-0.355037	0.0179621	0.0410918	130.522	118.377	116.09	121.663	108.021	89.4536	87.9057	95.1266	-0.672831	0.000141099	0.0009627	79.6913	81.4117	67.8548	76.3193
CJI97_000158	-0.18007	0.272207	0.375899	43.8804	45.7858	44.682	44.7827	48.612	34.136	35.9155	39.5545	-0.153787	0.345115	0.473166	37.7154	41.8336	41.2144	40.2544	-0.230101	0.166576	0.250742	39.1806	38.7481	38.3081	38.7456	38.9188	32.3453	27.8466	33.0369	0.374708	0.0310315	0.063838	44.1866	64.3171	42.276	50.2599
CJI97_000159	-0.111125	0.646245	0.737189	83.8281	146.127	111.344	113.767	142.483	83.6714	89.988	105.381	0.456866	0.0727705	0.140696	145.797	166.199	156.492	156.163	-0.283537	0.250845	0.347536	90.0154	110.721	112.212	104.316	99.1049	81.5612	76.4586	85.7083	0.859355	0.00246287	0.00869125	158.846	261.789	147.229	189.288
CJI97_000160	0.838675	6.45951e-05	0.000426783	104.795	119.067	122.575	115.479	241.899	191.749	185.968	206.539	0.743235	0.000214847	0.00138505	172.232	225.921	181.759	193.304	0.803083	0.000100587	0.000569642	106.714	116.001	121.604	114.773	218.264	186.082	196.447	200.264	0.792669	0.000114622	0.000825612	170.212	256.649	169.666	198.842
CJI97_000161	0.168822	0.318565	0.424467	8.25862	6.0442	7.07023	7.12435	9.43871	6.67441	7.94363	8.01892	-0.126657	0.451385	0.578997	6.10046	6.39456	7.07067	6.5219	0.0191806	0.908562	0.93137	8.47971	5.93001	6.41084	6.94019	7.72538	6.34107	7.03767	7.03471	-0.275761	0.114635	0.179057	5.92363	6.05769	5.21662	5.73265
CJI97_000162	0.359639	0.11336	0.188216	76.3974	84.3423	93.3079	84.6825	70.8935	132.463	122.459	108.605	0.257368	0.247593	0.371869	106.01	92.512	105.106	101.209	0.268834	0.227649	0.322557	79.9702	112.812	115.574	102.786	104.517	128.76	138.234	123.837	-0.160165	0.465648	0.558017	103.701	67.3918	104.798	91.9634
CJI97_000163	-0.0135556	0.870352	0.907097	58.2036	53.5484	52.0408	54.5976	48.973	55.5263	57.7356	54.0783	-0.110057	0.196829	0.311202	53.7531	49.1047	48.9154	50.5911	0.0500699	0.548717	0.63786	56.3575	53.0451	50.9505	53.451	54.9535	54.0057	57.0616	55.3403	-0.157354	0.0724594	0.124771	48.2591	44.5837	50.9251	47.9226
CJI97_000164	0.115824	0.122727	0.201369	43.0731	48.4524	47.9044	46.4766	48.0446	50.5406	52.4797	50.355	0.239752	0.00387025	0.0137927	56.8033	54.2841	53.5497	54.879	0.0374701	0.605024	0.68728	44.9642	51.0752	48.7986	48.2793	48.351	50.7091	49.5895	49.5499	0.181506	0.021174	0.0477955	54.6084	54.2668	55.3854	54.7536
CJI97_000165	0.240626	0.00314668	0.0105427	94.0116	85.8434	85.3959	88.417	96.3729	110.51	106.492	104.458	0.539413	8.34057e-07	1.68393e-05	132.292	126.078	127.153	128.508	0.235403	0.0036925	0.0110429	84.0796	85.8226	85.4928	85.1317	100.587	100.158	99.9175	100.221	0.535207	9.26306e-07	1.91243e-05	116.732	129.162	124.229	123.375
CJI97_000166	-0.263586	0.157046	0.245373	7.82395	6.85404	6.8538	7.17726	5.5446	5.76975	6.60973	5.97469	-0.219713	0.231399	0.352321	7.90374	5.279	5.31578	6.16617	-0.336279	0.0755567	0.13317	7.63174	7.41251	8.40582	7.81669	5.92878	6.76768	5.86473	6.18706	-0.347408	0.0669855	0.11709	5.59042	5.00219	7.81523	6.13595
CJI97_000167	0.300468	0.0216901	0.0506227	690.309	603.906	654.478	649.564	671.154	805.071	923.631	799.952	1.87946	5.68142e-11	9.35025e-09	2561.96	2402.96	2205.08	2390	0.40373	0.00355659	0.0106835	714.253	719.968	713.643	715.954	967.042	960.196	914.224	947.154	1.76393	1.38193e-10	2.14437e-08	2523.45	2141.9	2629.25	2431.53
CJI97_000168	-0.550051	0.000267796	0.00139846	39.7614	33.7764	35.8562	36.4647	20.1411	26.7178	27.7927	24.8839	-0.0365914	0.75866	0.828031	36.315	35.6183	34.723	35.5521	-0.290456	0.0251934	0.0540597	37.1803	34.5037	35.4165	35.7002	26.2977	31.4532	29.8015	29.1842	-0.191486	0.122364	0.189495	31.3767	27.6726	34.7128	31.2541
CJI97_000170	-0.467259	0.0159469	0.0397291	13.5988	18.8042	15.415	15.9393	11.2955	12.5648	10.7309	11.5304	0.732342	0.000598194	0.00314685	30.0035	22.8292	26.63	26.4876	-0.166855	0.345193	0.447861	13.0675	20.755	19.6136	17.812	14.1707	14.9316	18.5065	15.8696	0.299117	0.0992392	0.160119	22.5653	19.7105	23.4651	21.9136
CJI97_000171	2.21058	3.47211e-06	3.91247e-05	17.8212	13.3328	15.7277	15.6272	102.64	51.3447	63.1508	72.3784	3.06809	7.53078e-08	2.62177e-06	127.016	157.573	108.599	131.063	2.03347	8.81379e-06	7.68341e-05	19.4164	13.6268	13.2476	15.4303	79.7466	56.8175	52.978	63.1807	3.46836	1.76111e-08	9.37706e-07	135.707	264.772	112.051	170.843
CJI97_000172	-0.475124	0.0104013	0.0282305	44.1494	44.2056	45.4756	44.6102	42.7579	26.175	27.4543	32.129	-0.0448533	0.785986	0.847466	42.7032	45.8377	41.1973	43.2461	-0.256	0.135819	0.213498	46.5297	45.328	40.6618	44.1732	38.4248	32.3646	40.206	36.9985	0.18837	0.263346	0.353186	45.5194	61.6783	43.8662	50.3546
CJI97_000173	-0.205736	0.0864122	0.151928	23.9686	25.9743	22.7498	24.2309	20.6826	23.6821	18.6745	21.0131	0.147383	0.206998	0.323201	26.0133	26.0364	28.4701	26.8399	0.0261084	0.818937	0.860613	22.5256	24.5324	27.6159	24.8913	21.8961	25.4806	28.6503	25.3423	0.229734	0.0572013	0.103312	29.3405	29.3247	28.895	29.1867
CJI97_000174	-0.344785	0.00461996	0.0145119	118.663	107.413	121.469	115.848	76.4381	104.559	92.596	91.1977	-0.109513	0.309883	0.435439	104.936	112.771	104.424	107.377	-0.167672	0.12837	0.20457	109.258	107.207	110.083	108.849	91.2897	93.0605	106.369	96.9063	-0.334197	0.00571251	0.0168235	81.7646	81.5265	95.7221	86.3377
CJI97_000175	-0.00998703	0.922009	0.943019	677.6	821.122	705.797	734.84	808.093	713.197	668.061	729.784	-0.0221001	0.828577	0.88218	683.059	762.048	725.911	723.673	0.0232983	0.819466	0.861002	628.847	722.141	728.594	693.194	706.019	682.392	725.032	704.481	0.0440489	0.666776	0.736902	722.183	731.054	690.824	714.687
CJI97_000176	-0.0928888	0.468633	0.576608	251.94	323.819	255.683	277.147	262.221	261.709	255.689	259.873	0.129448	0.316223	0.442744	275.71	327.557	306.254	303.174	-0.0462007	0.716711	0.778694	279.526	308.259	282.234	290.006	260.574	253.875	328.164	280.871	0.265563	0.0499822	0.0928681	318.839	404.695	322.364	348.633
CJI97_000177	-0.377659	8.14828e-05	0.000516375	65.2203	65.5381	63.8485	64.869	47.6578	51.4251	50.6879	49.9236	0.655071	1.04505e-07	3.26189e-06	103.765	103.707	98.9894	102.154	-0.447569	1.25149e-05	0.000102055	80.1441	75.9325	72.3797	76.1521	54.8637	55.5958	57.0616	55.8404	0.198389	0.0136854	0.0335404	90.2613	78.8648	92.9877	87.3712
CJI97_000178	-0.219681	0.14455	0.229595	67.5385	79.5425	69.4999	72.1936	74.7361	56.5717	54.7692	62.0256	-0.359886	0.0231975	0.0571881	48.9379	58.2682	61.5574	56.2545	-0.248663	0.102234	0.170265	61.0757	61.473	65.1619	62.5702	55.717	52.532	49.7416	52.6635	0.163435	0.270194	0.360369	58.5699	87.1023	64.6163	70.0961
CJI97_000179	0.163756	0.146371	0.231964	74.5345	73.3402	72.2895	73.3881	82.7822	80.4347	83.418	82.2116	0.347036	0.00522154	0.0176138	89.1856	99.5241	91.3395	93.3497	0.0948976	0.389421	0.492076	80.0354	64.2959	66.3051	70.2121	83.0254	70.7601	71.1804	74.9886	0.51035	0.000223284	0.00137334	96.8698	116.588	86.6075	100.022
CJI97_000180	-0.460416	0.010769	0.0289249	249.476	304.165	268.332	273.991	253.272	177.596	166.617	199.162	-0.163583	0.318733	0.445341	232.93	244.926	256.009	244.622	-0.737175	0.000299898	0.0014163	275.482	256.331	272.842	268.218	183.568	153.368	145.793	160.91	0.200231	0.225925	0.31285	271.413	385.008	268.084	308.168
CJI97_000181	0.618073	0.0039223	0.0127633	12.1085	20.7992	17.0744	16.6607	25.763	29.1101	21.8599	25.5777	0.668312	0.00218379	0.00869513	26.2627	26.1958	26.9878	26.4821	0.692192	0.00165563	0.00574186	15.0026	18.0337	20.6447	17.8937	25.1524	26.9156	34.667	28.9117	0.713039	0.00130123	0.00523093	32.7651	30.1737	25.0553	29.3314
CJI97_000182	0.0403733	0.546139	0.650482	66.1517	67.5133	67.3837	67.0162	71.4093	65.4776	69.88	68.9223	0.344915	7.80977e-05	0.000615601	88.1497	84.4839	82.7183	85.1173	-0.0156088	0.814541	0.857487	68.2291	66.347	71.1021	68.5594	63.7568	70.1008	69.5947	67.8174	0.303949	0.000274919	0.00160374	81.672	87.1711	85.0755	84.6396
CJI97_000183	-0.344444	0.0649691	0.121045	76.3974	56.7681	73.6603	68.9419	45.7236	54.501	62.5934	54.2727	-0.338429	0.069065	0.134974	61.2731	48.766	53.5156	54.5183	-0.499329	0.0111226	0.0276968	82.1445	75.8919	79.6424	79.2262	50.9336	60.9285	56.2579	56.04	-0.798101	0.000323746	0.00181227	48.9625	31.7799	55.8702	45.5375
CJI97_000184	0.590242	4.24344e-05	0.000303985	112.785	143.125	114.951	123.62	211.211	186.542	160.664	186.139	0.511826	0.00018208	0.00120301	172.29	177.693	178.845	176.276	0.633336	1.96079e-05	0.000146967	116.063	124.652	134.941	125.219	182.467	195.157	205.07	194.232	0.574489	5.64527e-05	0.000481933	189.019	187.031	183.357	186.469
CJI97_000185	0.183147	0.0752178	0.135627	89.9341	86.8113	88.7387	88.4947	119.48	92.7382	89.2712	100.496	0.0569754	0.561762	0.67287	89.3199	97.9105	88.9542	92.0615	0.202194	0.0520259	0.0986862	78.4264	79.0803	81.5701	79.6923	90.1219	93.4289	91.4897	91.6802	0.148001	0.143781	0.215652	88.6323	95.5005	80.7897	88.3075
CJI97_000186	-0.651178	5.99593e-06	6.21448e-05	104.775	90.9395	106.991	100.902	62.1769	64.1709	66.3761	64.2413	-0.215376	0.0424117	0.092468	87.9578	83.8265	88.9201	86.9015	-0.667784	4.42464e-06	4.45575e-05	105.322	102.699	105.891	104.637	62.7462	68.2004	66.6407	65.8624	-0.294387	0.00828585	0.022489	85.5224	71.4074	98.9994	85.3097
CJI97_000187	-0.270583	0.0227881	0.0525752	1354.95	1694.77	1338.82	1462.85	1287.46	1215.15	1135.46	1212.69	-0.80794	1.36932e-06	2.47068e-05	830.756	790.973	884.993	835.574	-0.204328	0.0751403	0.132884	1403.11	1587.58	1569.2	1519.96	1325.82	1304.49	1327.4	1319.24	-0.570913	7.29631e-05	0.00059274	960.627	1104.52	1004.54	1023.23
CJI97_000188	1.23254	1.42476e-05	0.000125615	174.362	223.477	186.375	194.738	617.282	389.488	366.183	457.651	0.570671	0.0107339	0.031191	296.582	311.063	260.081	289.242	1.00983	0.000116074	0.000638702	176.835	170.67	178.472	175.326	419.147	358.047	281.963	353.052	0.728323	0.00205893	0.00755273	268.822	365.183	237.443	290.483
CJI97_000189	-0.060593	0.816971	0.87119	172.003	242.696	198.616	204.438	297.681	142.796	147.803	196.093	-0.526798	0.0584717	0.118448	119.611	149.286	156.799	141.899	-0.166493	0.527534	0.619736	152.417	172.214	181.611	168.747	177.706	145.127	128.242	150.358	0.177398	0.501037	0.592839	156.865	260.228	155.471	190.855
CJI97_000190	-0.0149181	0.908988	0.933838	88.0919	124.795	87.3198	100.069	110.634	94.849	91.72	99.0677	0.00624495	0.961803	0.975315	96.5906	98.9265	106.026	100.514	0.0245571	0.850686	0.883042	96.647	114.356	114.274	108.426	104.966	101.011	124.897	110.291	0.0217941	0.867286	0.901479	109.809	108.465	111.954	110.076
CJI97_000191	-0.717461	2.69477e-06	3.20247e-05	116.469	137.061	129.02	127.517	88.791	71.2674	72.6474	77.5686	-0.400301	0.00109835	0.00508344	85.5023	107.433	96.9278	96.6209	-0.766664	1.19707e-06	1.51192e-05	114.933	123.697	126.02	121.55	67.3051	74.4445	72.5706	71.4401	-0.255774	0.0217577	0.0486281	106.329	101.627	97.448	101.801
CJI97_000193	-0.298222	0.0430012	0.0878959	52.0976	40.0774	48.2171	46.7974	29.4509	40.9511	43.68	38.0273	-0.104935	0.448852	0.576429	45.5616	42.1523	42.8159	43.5099	-0.327766	0.0279442	0.0590985	52.4437	47.3791	49.4935	49.7721	38.2676	43.3015	37.3822	39.6504	-0.333476	0.0256574	0.055012	37.7261	35.566	45.1848	39.4923
CJI97_000194	-0.254713	0.140266	0.223923	109.204	123.472	111.681	114.786	76.3092	110.972	101.276	96.1859	0.270663	0.118235	0.208484	138.43	137.035	139.965	138.477	-0.116777	0.485949	0.582731	125.391	155.866	153.86	145.039	110.603	124.281	166.406	133.763	-0.0665203	0.689783	0.757269	144.574	110.691	160.203	138.489
CJI97_000195	0.521934	0.0228615	0.0527221	7.2858	11.7131	7.71954	8.90615	15.2154	12.4442	10.7906	12.8167	0.133579	0.527818	0.645335	9.86049	9.06394	10.4101	9.77817	0.629202	0.00797214	0.0209974	7.47954	9.13871	8.85413	8.49079	12.5987	11.8289	14.9876	13.1384	0.321896	0.140497	0.211545	9.38525	14.1117	8.39701	10.6313
CJI97_000196	-0.355627	0.248955	0.350187	11.4048	7.28859	9.95604	9.5498	3.99727	9.14716	9.13816	7.42753	0.0904021	0.762573	0.830708	10.5703	9.64164	10.2738	10.1619	-0.425	0.167532	0.2519	12.937	14.6422	11.4095	12.9962	7.47835	11.0145	10.5348	9.67586	-0.671216	0.0372465	0.0736657	9.92208	4.74978	9.7545	8.14212
CJI97_000197	-0.0846647	0.368574	0.477397	161.964	148.833	167.185	159.327	172.502	136.564	141.711	150.259	0.145778	0.13059	0.225274	171.292	182.574	174.927	176.264	-0.00149245	0.987189	0.991205	144.742	135.882	146.194	142.273	149.387	141.035	135.953	142.125	0.235415	0.0205449	0.0466469	159.901	183.452	159.136	167.496
CJI97_000198	0.304954	0.0254231	0.0574586	80.6819	64.7875	70.5581	72.0092	70.4551	98.8296	97.5135	88.9327	0.029107	0.816635	0.873232	78.3084	67.3521	74.7617	73.4741	0.349459	0.0122123	0.0299492	83.1664	71.3835	76.2576	76.9358	90.0546	99.8476	104.153	98.0184	-0.172627	0.181643	0.261187	68.8437	62.7797	73.1296	68.251
CJI97_000199	0.548991	0.0325361	0.0699816	11.2806	11.6341	11.7837	11.5661	24.8347	12.6452	13.3986	16.9595	0.321197	0.188581	0.301252	15.0401	15.4585	12.8635	14.454	0.536949	0.0365315	0.0736782	11.0454	8.367	11.2526	10.2217	15.5855	13.8456	15.0528	14.828	0.538084	0.0361282	0.0718463	12.6062	20.1923	11.7713	14.8566
CJI97_000200	0.369305	0.151508	0.238436	1.46958	1.42216	1.51505	1.46893	2.16626	1.88974	1.65243	1.90281	-0.566234	0.0405597	0.0890379	1.1894	0.557781	1.20968	0.98562	0.55517	0.0372218	0.0748156	1.26109	1.34034	1.63633	1.41259	1.7966	2.01673	2.41105	2.07479	-0.12518	0.624538	0.700288	1.05515	1.21613	1.60959	1.29362
CJI97_000201	-0.240705	0.0112693	0.0300018	100.863	101.606	88.2577	96.9087	87.7852	77.4393	80.8697	82.0314	-0.26537	0.00609809	0.0200355	77.4067	80.4201	84.0643	80.6304	-0.196966	0.0323534	0.0668358	91.32	90.4123	90.5139	90.7487	80.8919	79.37	77.2406	79.1675	0.0344697	0.686646	0.755199	84.7079	104.289	89.8655	92.954
CJI97_000202	-0.478529	0.00193354	0.00703824	14.7993	13.8068	14.1164	14.2408	11.8371	8.62447	10.2331	10.2316	-0.374816	0.0100847	0.0297986	10.954	9.52212	12.4546	10.9769	-0.471251	0.00214866	0.00709816	13.5023	14.9875	15.0408	14.5102	10.8021	10.0449	10.5565	10.4678	-0.506239	0.00121185	0.00494484	9.97761	9.15538	11.4998	10.2109
CJI97_000203	0.205568	0.0308846	0.0672551	63.8542	70.8712	65.8446	66.8567	72.3119	76.7356	82.2235	77.0904	0.286102	0.0045765	0.0158717	83.8525	77.0933	83.6213	81.5224	0.0937175	0.296329	0.395421	58.9014	68.8652	70.4968	66.0878	67.7543	73.281	70.5288	70.5213	0.289058	0.00427261	0.0134053	84.1525	73.2889	84.7846	80.742
CJI97_000204	0.171303	0.173735	0.265298	44.5841	59.5729	51.9927	52.0499	55.0334	62.1404	58.6514	58.6084	0.563684	0.000258839	0.00160505	78.7304	75.3602	76.7211	76.9372	0.11477	0.353967	0.456951	44.2032	56.3757	61.2392	53.9394	56.2111	58.4658	60.537	58.4046	0.472209	0.00123567	0.00501565	80.4132	65.7856	78.2493	74.8161
CJI97_000205	-0.182983	0.2537	0.355481	19.7048	18.8239	19.1185	19.2157	12.9976	17.7716	19.9487	16.906	-0.0895648	0.569071	0.678215	17.4381	17.6498	19.0823	18.0567	-0.0607842	0.69821	0.764204	19.5033	21.2221	21.1378	20.6211	18.2355	20.2837	20.7872	19.7688	-0.331618	0.0475662	0.0892339	17.3821	12.3219	19.412	16.372
CJI97_000206	0.328581	0.0451622	0.0911807	1558.25	1741.93	1476.04	1592.08	2479.91	1818.15	1699.9	1999.32	-0.813716	6.71297e-05	0.000549897	885.89	909.841	921.539	905.756	0.430808	0.0117019	0.0288483	1489.93	1525.74	1606.57	1540.74	2221.45	1944.5	2064.77	2076.91	-0.462822	0.00756445	0.0209392	962.108	1390.15	1001.51	1117.92
CJI97_000207	-0.0265723	0.770573	0.83817	134.27	109.625	126.759	123.551	106.302	130.553	126.979	121.278	-0.102436	0.269666	0.394228	120.436	113.907	110.899	115.081	-0.0634734	0.488681	0.585361	140.959	126.398	130.369	132.575	122.438	129.245	128.915	126.866	-0.286594	0.00565675	0.0167239	106.866	106.583	112.613	108.687
CJI97_000208	0.200922	0.0915572	0.158916	90.9483	97.4578	87.7286	92.0449	121.801	97.2414	98.4293	105.824	0.0290707	0.798148	0.857346	93.9816	96.7949	90.9987	93.9251	0.213368	0.0748827	0.132472	85.9495	82.8576	86.7481	85.1851	101.351	93.5065	101.438	98.7651	0.105762	0.358656	0.453973	79.8949	111.104	84.0477	91.6821
CJI97_000209	0.442679	0.0017536	0.00650489	21.1743	19.8708	21.0905	20.7119	24.8089	30.3163	29.2859	28.137	0.350685	0.00892075	0.0270059	29.6198	24.9607	24.6536	26.4114	0.301139	0.021057	0.0466969	19.9382	25.0401	22.819	22.5991	30.2952	27.9046	25.3486	27.8495	0.0952293	0.430064	0.526054	25.9529	21.0872	25.3656	24.1352
CJI97_000210	-0.514475	0.0335858	0.0718693	18.1317	29.0951	18.6856	21.9708	12.585	19.2392	14.2945	15.3729	-0.0136609	0.951051	0.969983	22.3875	17.7892	25.1307	21.7692	-0.755775	0.00348522	0.0105098	26.2436	33.4883	33.3767	31.0362	15.9673	18.4027	20.7655	18.3785	-0.300371	0.188083	0.268527	28.563	18.3108	28.6817	25.1852
CJI97_000211	1.04231	2.89007e-07	5.02545e-06	56.9617	63.2073	57.0188	59.0626	130.079	116.782	118.119	121.66	0.635917	9.078e-05	0.000695382	92.8305	95.5599	86.9778	91.7894	0.438831	0.00245016	0.00788786	61.1844	65.5144	65.1619	63.9536	91.6041	86.0407	82.432	86.6923	0.468742	0.0014661	0.00571602	78.5806	113.008	74.0023	88.5304
CJI97_000212	-0.248609	0.222259	0.320608	718.251	1091.91	811.273	873.81	948.617	686.218	571.742	735.526	-1.17982	2.1702e-05	0.000220718	341.491	399.371	416.25	385.704	-0.259549	0.203592	0.293803	670.984	802.947	759.505	744.479	646.057	578.162	641.492	621.904	-1.01537	0.000104042	0.000772596	435.905	275.625	393.302	368.277
CJI97_000213	3.33342	2.81843e-13	1.4939e-10	172.893	215.399	228.123	205.472	2055.29	2037.36	2120.73	2071.13	3.31071	3.08136e-13	2.09186e-10	2085.53	2320.19	1710.64	2038.79	2.81211	2.6748e-12	5.81074e-10	288.071	249.934	233.256	257.087	1971.9	1710.38	1734.44	1805.57	2.22763	6.31375e-11	1.07156e-08	1272.01	1307.06	1033.28	1204.12
CJI97_000214	-0.0734458	0.690945	0.775635	37.5053	38.3392	46.7261	40.8569	47.9157	32.1859	36.4332	38.8449	-0.200065	0.286374	0.411781	30.8476	43.746	32.0991	35.5642	0.208591	0.267323	0.365885	43.4422	35.641	30.5524	36.5452	47.6323	34.6529	44.4416	42.2423	-0.243092	0.200234	0.282754	30.7473	34.7858	27.1303	30.8878
CJI97_000216	-0.398173	0.0134611	0.0346462	137.83	108.559	128.587	124.992	73.0598	101.745	109.638	94.8141	0.172971	0.243337	0.366186	146.43	135.322	140.97	140.907	-0.420454	0.00976635	0.024832	141.068	122.723	124.361	129.384	93.805	101.457	94.7479	96.67	-0.0909799	0.532996	0.62118	135.614	97.7262	131.036	121.459
CJI97_000217	0.117042	0.42435	0.533113	37.1948	47.682	34.8462	39.9077	39.9211	47.8668	42.0674	43.2851	0.465495	0.00495877	0.0168953	54.5396	54.1048	56.7187	55.121	0.388006	0.0151495	0.0356641	39.0284	52.3343	46.9605	46.1078	51.3378	57.0308	72.6574	60.342	0.296504	0.0538876	0.0985068	59.1993	51.238	59.4384	56.6252
CJI97_000218	-0.274735	0.000840966	0.00357657	174.383	166.709	181.421	174.171	140.446	145.993	145.454	143.964	0.587546	1.77252e-07	4.91152e-06	268.554	269.229	247.388	261.724	-0.123594	0.0833199	0.144248	169.485	166.69	167.466	167.881	158.37	145.864	158.065	154.1	0.495705	1.577e-06	2.89348e-05	245.442	234.759	229.939	236.713
CJI97_000219	0.067391	0.532902	0.638049	110.529	144.685	123.368	126.194	128.532	136.343	131.816	132.23	0.354475	0.00411219	0.014521	160.549	155.581	167.907	161.346	0.0678692	0.529954	0.621686	108.062	136.37	144.289	129.574	132.859	133.356	141.231	135.815	0.448846	0.000639145	0.00303958	171.859	187.582	171.159	176.867
CJI97_000222	2.10229	2.50557e-09	9.65087e-08	75.5695	54.062	56.2011	61.9442	286.927	252.261	258.855	266.014	3.26436	7.6145e-12	2.29746e-09	582.133	675.732	527.949	595.271	2.2083	1.30582e-09	6.01011e-08	76.1	51.786	54.0887	60.6582	302.907	262.175	275.881	280.321	3.14444	1.23739e-11	3.53697e-09	499.047	653.68	456.406	536.378
CJI97_000223	0.191891	0.144476	0.229564	69.9188	78.6338	71.4478	73.3335	105.244	72.9964	73.165	83.8019	0.0128579	0.919295	0.945765	71.901	77.3324	72.7513	73.9949	0.226935	0.0885781	0.151042	68.4682	69.2714	67.4035	68.381	81.0042	74.7548	84.3434	80.0341	0.150542	0.24621	0.334794	70.2875	87.7448	69.7165	75.9163
CJI97_000224	0.066134	0.730723	0.809083	46.9851	43.3958	41.7961	44.059	32.8808	51.9478	53.4552	46.0946	0.407363	0.0465873	0.0992607	60.4099	54.6028	60.2966	58.4364	0.09715	0.613191	0.694523	47.8777	53.1264	51.4885	50.8309	42.5794	56.1	64.4251	54.3682	0.00936456	0.960972	0.972448	55.2008	37.4476	60.7765	51.1416
CJI97_000225	0.23647	0.105927	0.177888	32.8068	32.1567	31.5996	32.1877	29.6572	45.4142	38.6232	37.8982	0.312154	0.0378804	0.0844188	43.1828	37.3713	39.3402	39.9648	0.493334	0.00256886	0.00820194	30.9836	33.468	33.4216	32.6244	39.368	44.7365	53.6731	45.9259	0.253049	0.0851832	0.142111	40.9471	34.0286	41.636	38.8706
CJI97_000226	-0.0207503	0.864169	0.903252	39.1819	45.9636	40.6659	41.9371	45.801	39.1418	39.1209	41.3546	0.00632536	0.958335	0.973946	40.4011	41.2758	44.6901	42.1223	-0.073776	0.545576	0.635025	37.5934	40.4134	41.6481	39.8849	42.2875	39.016	32.3863	37.8966	0.322452	0.0158101	0.0376598	45.8896	59.0396	44.7388	49.8893
CJI97_000227	-0.813094	7.20854e-08	1.56598e-06	459.771	522.29	413.681	465.247	277.952	262.996	253.479	264.809	-0.674162	8.27283e-07	1.67825e-05	297.292	275.205	302.216	291.571	-0.865089	3.11635e-08	7.90883e-07	487.214	526.491	485.184	499.63	271.713	272.317	278.879	274.303	-0.614239	2.62674e-06	4.24296e-05	319.987	318.855	340.341	326.394
CJI97_000228	0.342007	0.0236465	0.0541417	30.6335	30.0235	31.287	30.648	48.8183	34.2767	33.5265	38.8738	0.287574	0.0513184	0.107279	34.9337	42.6304	34.6719	37.412	0.477667	0.00309876	0.00955671	27.6786	26.8678	23.7829	26.1098	38.3574	35.3704	35.3621	36.3633	0.56178	0.000857492	0.00378314	37.7446	44.0789	33.8402	38.5546
CJI97_000229	0.0686327	0.508658	0.615124	140.272	110.494	128.491	126.419	123.064	143.037	131.597	132.566	-0.166657	0.1204	0.211264	109.29	113.608	114.971	112.623	0.0505451	0.625251	0.704656	132.544	128.043	128.374	129.654	126.054	143.634	133.129	134.272	-0.177589	0.0996493	0.160592	118.361	98.2999	127.216	114.626
CJI97_000230	-0.914827	3.1973e-06	3.66341e-05	137.25	159.44	125.893	140.861	81.7764	61.879	80.5313	74.7289	-0.0856422	0.516602	0.635199	127.17	132.632	138.449	132.75	-0.972819	1.52183e-06	1.8615e-05	145.655	143.295	130.055	139.668	77.7478	70.0814	65.6632	71.1641	0.0236948	0.856695	0.89372	129.32	170.258	126.421	142
CJI97_000231	0.316139	0.0261995	0.0589191	227.93	255.733	219.249	234.304	334.094	282.919	258.178	291.73	0.282778	0.0434894	0.0941278	263.029	316.481	275.637	285.049	0.529219	0.000862553	0.00334609	221.581	219.431	223.819	221.61	305.22	300.008	354.229	319.819	0.496567	0.00145812	0.00569715	284.704	380.487	272.835	312.676
CJI97_000232	0.539021	0.0001885	0.00104571	31.8133	39.6231	35.5436	35.66	57.8186	49.7163	47.9604	51.8318	0.379684	0.00361428	0.0130513	45.5232	46.1365	47.5354	46.3983	0.42359	0.00160156	0.00559003	28.0918	37.8139	35.1924	33.6994	45.454	45.8031	44.3547	45.2039	0.552568	0.000148213	0.000998694	48.8514	53.8538	45.6115	49.4389
CJI97_000233	-0.00442928	0.974668	0.981354	12.4397	13.0365	10.6294	12.0352	10.3413	12.1024	13.538	11.9939	-0.340468	0.0250749	0.0609042	10.6662	8.12767	9.72856	9.50748	0.0759187	0.587522	0.672462	12.3282	12.4083	11.544	12.0935	13.0478	13.2251	11.9684	12.7471	-0.186945	0.19295	0.274644	8.90395	11.014	11.9653	10.6277
CJI97_000234	-0.163347	0.235133	0.335613	48.8687	59.5926	44.0567	50.8393	39.2248	52.9731	43.9786	45.3922	-0.183684	0.18405	0.295645	46.0987	41.475	46.7346	44.7694	-0.0659655	0.624017	0.703704	52.3785	62.9149	64.8705	60.0547	53.112	56.1388	62.8612	57.3706	-0.210601	0.13057	0.19981	51.4615	46.6718	57.538	51.8904
CJI97_000235	-0.41461	0.000295754	0.00151532	39.72	37.9244	39.1268	38.9237	32.4424	25.3306	29.8633	29.2121	0.0682732	0.456354	0.583441	41.015	41.9929	39.4254	40.8111	-0.536842	2.06905e-05	0.000153302	38.9632	40.0479	37.3219	38.7776	27.1511	25.6939	27.347	26.7307	-0.0194659	0.830607	0.872608	41.4654	38.4801	34.8292	38.2582
CJI97_000236	-0.0361454	0.855892	0.897988	12.9571	10.844	9.8358	11.2123	7.42719	11.8813	13.4385	10.9156	0.130194	0.513997	0.63271	13.3519	10.9166	12.5568	12.2751	-0.0661156	0.739391	0.797473	13.4588	11.2508	11.8802	12.1966	10.3304	11.9259	12.6852	11.6472	-0.12573	0.528875	0.616908	10.8847	8.94887	13.6718	11.1684
CJI97_000237	0.438185	0.00999333	0.0273072	317.802	337.685	324.461	326.649	314.031	528.043	485.577	442.55	0.358846	0.0291977	0.0686164	389.432	418.834	448.417	418.894	0.301584	0.061055	0.111948	378.76	391.137	392.406	387.434	422.313	444.282	565.946	477.514	0.211986	0.175515	0.253786	441.977	442.074	462.224	448.758
CJI97_000238	-0.0178201	0.851898	0.895251	57.5412	59.4741	55.624	57.5465	60.1911	55.9686	54.391	56.8502	-0.0550304	0.565807	0.674917	49.7628	57.073	59.3425	55.3928	0.0818742	0.396466	0.49881	53.7918	51.5423	54.0887	53.1409	55.5149	51.4072	61.8186	56.2469	0.147238	0.136649	0.207591	52.8314	65.7856	57.9646	58.8605
CJI97_000239	-0.101369	0.793329	0.855946	215.531	235.032	243.803	231.456	381.004	120.16	146.33	215.831	-0.154824	0.689452	0.772682	173.364	259.448	190.908	207.907	-0.264169	0.49812	0.593916	205.796	168.355	168.923	181.025	176.853	142.257	133.108	150.739	0.648254	0.109278	0.172878	201.977	474.726	174.592	283.765
CJI97_000240	0.366052	0.00232424	0.00820204	45.5569	50.3288	43.7441	46.5433	64.5237	57.0341	58.4524	60.0034	0.30107	0.00887928	0.0268954	57.3213	58.308	56.4291	57.3528	0.150106	0.157008	0.23919	47.1602	46.7293	44.7414	46.2103	55.5823	51.6205	46.6354	51.2794	0.274444	0.0153407	0.0367838	52.0909	65.8545	49.7809	55.9088
CJI97_000241	0.12775	0.0822702	0.145873	52.2632	47.5438	49.5157	49.7742	54.0018	53.6566	55.4859	54.3815	-0.156461	0.0374213	0.0836703	45.4465	44.3834	44.1448	44.6583	0.0643053	0.364205	0.467612	54.6398	49.5724	49.9642	51.3921	55.5598	54.8783	50.7625	53.7335	-0.1092	0.132574	0.202592	50.1102	46.7406	46.0769	47.6426
CJI97_000242	0.402573	0.00290151	0.00981812	32.7447	26.5471	27.5354	28.9424	34.8665	38.2573	41.6294	38.251	-0.0459909	0.693107	0.776136	30.9819	26.0364	27.09	28.0361	0.574275	0.000132889	0.000712457	30.2008	23.6388	28.535	27.4582	37.3693	43.224	42.0305	40.8746	0.0452708	0.698028	0.764467	26.6933	30.2885	28.0224	28.3347
CJI97_000243	0.512621	8.25026e-06	7.98702e-05	41.7071	38.6552	43.5276	41.2966	65.091	58.2403	53.4353	58.9222	0.0548816	0.498788	0.618853	41.9934	42.9292	43.753	42.8919	0.5247	6.28459e-06	5.88471e-05	40.6591	39.6011	39.8324	40.0309	55.9192	54.8008	62.0575	57.5925	0.128817	0.124166	0.191783	43.1684	44.4919	43.6528	43.7711
CJI97_000244	-0.853894	2.21838e-05	0.000179019	344.213	411.104	365.608	373.642	260.209	180.611	179.458	206.76	-0.214195	0.153095	0.255755	288.41	321.899	355.953	322.087	-0.890887	1.38667e-05	0.000111241	311.14	352.571	373.689	345.8	205.306	181.118	173.031	186.485	0.134332	0.360559	0.455925	340.46	428.949	369.255	379.555
CJI97_000245	0.517723	0.00110588	0.0044316	13.1434	15.2883	12.3849	13.6055	18.1811	21.9331	18.336	19.4834	0.502672	0.00138776	0.00611764	21.4283	16.335	20.0875	19.2836	0.47479	0.00215368	0.00710611	14.3503	14.3579	16.722	15.1434	20.0096	20.2061	22.9159	21.0439	0.458416	0.0027961	0.00951481	23.4354	20.2382	18.7333	20.8023
CJI97_000246	-0.730408	0.00547288	0.0167455	38.5816	40.3934	40.5456	39.8402	16.3759	29.7534	25.8019	23.9771	-0.184019	0.425414	0.55459	39.135	29.4429	36.6142	35.064	-0.645245	0.0114904	0.0284562	47.7255	54.9744	51.7126	51.4709	27.2185	33.4894	38.0121	32.9067	-0.548786	0.0270492	0.0575361	38.3185	22.3033	44.8552	35.159
CJI97_000247	-0.648962	0.00013094	0.000766308	52.9876	43.0995	54.614	50.2337	27.6714	31.1808	37.1897	32.014	-0.549587	0.000609998	0.00318121	33.5909	35.1402	34.2118	34.3143	-0.551162	0.000601579	0.00252487	60.0103	44.272	44.1586	49.4803	35.9095	32.0156	33.3855	33.7702	-0.611554	0.000231899	0.00140694	33.8757	31.9865	31.2803	32.3808
CJI97_000248	0.0274066	0.848197	0.893263	38.6437	46.6351	37.7079	40.9956	46.7552	43.0419	35.6169	41.8047	0.290169	0.0559367	0.114509	48.2857	50.8975	51.2326	50.1386	-0.0373078	0.794534	0.840825	37.8326	42.0381	43.3516	41.0741	40.4459	37.1544	42.4867	40.029	0.556393	0.00117774	0.00484937	56.7187	75.8589	48.6949	60.4242
CJI97_000249	-0.242593	0.0919285	0.159458	21.7953	26.7248	20.1766	22.8989	16.5049	21.5913	19.9487	19.3483	0.234123	0.101122	0.184169	28.6798	24.5822	27.5671	26.943	0.029778	0.827935	0.867216	20.7862	23.0092	25.4865	23.094	20.1893	24.0262	26.4999	23.5718	0.324994	0.0282245	0.0594829	31.4878	28.0398	27.2467	28.9247
CJI97_000250	0.860896	0.00306703	0.010314	0.620949	0.43455	0.384775	0.480091	1.00576	0.844353	0.796354	0.882157	0.449567	0.0911898	0.169028	0.613882	0.737068	0.630397	0.660449	0.915493	0.00146916	0.00521186	0.434857	0.670172	0.537973	0.547667	1.19025	0.930799	0.999175	1.04007	0.00970868	0.9698	0.978084	0.684919	0.458916	0.504209	0.549348
CJI97_000251	0.149428	0.586252	0.683982	21.0088	13.2143	15.4872	16.5701	12.0434	18.616	24.3883	18.3492	-0.0304147	0.911359	0.939558	18.1095	14.7015	15.8622	16.2244	0.00810044	0.976302	0.983321	18.9163	18.0337	18.4256	18.4585	14.9791	21.1369	19.5491	18.555	-0.564548	0.053472	0.0979119	14.7906	7.15909	15.4171	12.4556
CJI97_000252	0.144061	0.0519786	0.101765	183.759	178.956	192.147	184.954	213.171	194.583	205.38	204.378	-0.191447	0.0131503	0.0366488	158.497	172.793	154.618	161.969	0.0740522	0.296234	0.395392	185.293	182.51	182.574	183.459	197.379	199.85	182.132	193.12	-0.176435	0.0205582	0.0466575	161.141	162.089	163.79	162.34
CJI97_000253	-0.226444	0.0146957	0.0373509	57.3757	53.1336	60.3134	56.9409	51.0361	46.1982	48.7767	48.6703	-0.155638	0.0779694	0.148669	47.8061	51.7541	53.7712	51.1105	-0.142597	0.103843	0.172363	57.9012	56.8834	58.0338	57.6061	52.5955	49.8559	54.1075	52.1863	-0.196367	0.0304503	0.0630242	53.9976	52.2476	44.5837	50.2763
CJI97_000254	0.15487	0.188187	0.28171	456.687	373.002	486.98	438.89	505.513	464.535	495.81	488.619	0.0677305	0.555957	0.668216	431.54	518.318	430.084	459.981	0.258616	0.035691	0.0723816	472.385	394.244	400.947	422.525	519.15	502.088	495.2	505.479	-0.0656177	0.568266	0.651659	434.517	408.504	368.189	403.737
CJI97_000255	-0.353323	0.172161	0.263531	2364.39	3283.17	2371.08	2672.88	3122.72	1638.73	1515.5	2092.32	-1.24234	0.000148591	0.00102776	1067.12	1086.12	1236.12	1129.79	-0.477846	0.0715035	0.12749	2430.61	2484.98	2563.62	2493.07	2092.79	1666.27	1611.39	1790.15	-0.614258	0.0248321	0.053709	1352.68	2183	1350.29	1628.65
CJI97_000256	-0.178181	0.382641	0.491514	27.9427	19.6733	25.7559	24.4573	14.5449	24.7476	25.4435	21.5787	-0.162244	0.424905	0.554193	23.4618	20.6379	21.4505	21.8501	-0.0828478	0.680655	0.750129	27.8091	27.9035	28.4229	28.0452	22.3003	27.8464	29.2802	26.4756	-0.499791	0.0230523	0.0508874	21.9915	14.8459	22.6118	19.8164
CJI97_000257	-0.220491	0.0715716	0.130745	106.369	131.313	116.466	118.049	115.843	98.0053	90.1671	101.339	-0.270586	0.0308347	0.0714738	90.3366	102.95	100.301	97.8628	-0.0702492	0.546732	0.636234	104.17	117.179	126.155	115.834	112.602	104.637	113.754	110.331	-0.0891609	0.44593	0.54047	98.869	124.091	103.751	108.904
CJI97_000258	0.300971	0.0730528	0.132559	19.2701	26.8631	21.4752	22.5362	24.4994	31.8643	26.9168	27.7601	0.320751	0.0573985	0.11687	28.2002	28.9249	27.3456	28.1569	0.415313	0.0172281	0.0395459	21.308	29.2642	31.8973	27.4898	32.0468	35.0795	42.8559	36.6608	0.208235	0.20084	0.283463	29.6366	31.6652	33.9759	31.7593
CJI97_000259	0.0771365	0.722693	0.80314	34.0694	30.3593	30.6377	31.6888	47.2451	25.2301	27.952	33.4757	0.230172	0.296297	0.421475	35.9889	39.8415	35.6941	37.1748	-0.048811	0.822371	0.86322	34.2015	26.7053	28.3108	29.7392	32.8104	27.2065	26.2392	28.752	0.530187	0.0247359	0.0536101	36.1526	57.6399	35.1201	42.9709
CJI97_000260	0.00130465	0.989855	0.992413	57.2101	60.4222	59.111	58.9144	60.9132	54.8026	61.1998	58.9719	0.430063	0.000613432	0.00318973	81.186	78.3483	78.5952	79.3765	-0.119273	0.255304	0.352813	57.4229	57.3302	61.6875	58.8135	63.1056	50.3019	49.0465	54.1513	0.524748	9.2296e-05	0.000706721	77.2663	96.9461	79.665	84.6258
CJI97_000261	0.470526	0.0451368	0.0911632	91.1139	76.9154	83.3278	83.7857	75.5871	138.977	133.588	116.051	-0.108111	0.623618	0.721623	85.1378	72.2326	75.8351	77.7352	0.589394	0.0151571	0.0356664	89.711	93.357	89.6845	90.9175	113.725	146.407	150.246	136.792	-0.385813	0.0938343	0.15336	78.4696	45.7998	84.3968	69.5554
CJI97_000262	-0.852091	0.00012291	0.000729501	327.613	191.854	286.032	268.499	125.282	144.183	176.691	148.719	-1.42965	3.43667e-07	8.07988e-06	95.0559	104.106	99.8413	99.6677	-0.675731	0.00101876	0.00383962	307.987	226.213	232.696	255.632	151.027	172.78	156.262	160.023	-1.37933	5.39388e-07	1.24656e-05	95.8332	96.6936	102.257	98.2614
CJI97_000263	-0.259897	0.0121937	0.0319769	197.814	216.248	197.413	203.825	192.23	161.312	157.18	170.241	-0.0904672	0.339195	0.466727	188.577	196.658	189.085	191.44	-0.38332	0.000738917	0.00295014	194.729	197.031	202.345	198.035	166.635	152.418	136.431	151.828	-0.0402133	0.667296	0.736902	187.113	208.096	182.582	192.597
CJI97_000264	-0.351182	0.0042336	0.013586	19.2287	21.846	23.5674	21.5474	16.9175	16.4448	17.3008	16.8877	-0.0172926	0.870846	0.911636	22.2532	19.4825	22.115	21.2836	-0.124377	0.253751	0.351114	18.0466	21.8111	21.8551	20.5709	17.2923	18.5578	20.7655	18.8718	0.094462	0.380759	0.476584	21.1214	22.005	22.767	21.9645
CJI97_000265	0.0568551	0.596268	0.692242	304.7	359.65	302.818	322.389	395.678	313.738	296.701	335.372	0.047997	0.654238	0.74568	318.01	353.255	328.641	333.302	0.0310878	0.771372	0.821919	296.312	305.314	311.038	304.221	302.907	307.707	321.93	310.848	0.221326	0.0517115	0.0954607	345.884	383.792	334.329	354.668
CJI97_000267	-0.197164	0.111993	0.186359	14.1576	15.5648	16.4972	15.4065	14.6996	13.0071	12.6222	13.443	-0.281627	0.0286239	0.067682	11.6062	12.5302	13.8687	12.6684	0.0740475	0.536234	0.626568	11.7629	14.6016	14.9063	13.7569	16.3041	13.5548	13.5975	14.4855	0.0405917	0.733353	0.794027	14.1427	14.1117	14.1954	14.1499
CJI97_000268	-1.20887	3.60995e-05	0.000268939	61.1634	33.0061	54.5899	49.5865	21.9979	18.1335	24.2091	21.4468	-0.834146	0.00114108	0.00523856	28.9292	29.5425	24.9603	27.8107	-1.1129	8.43659e-05	0.000492679	64.7067	39.1746	39.8996	47.927	23.7151	21.1951	21.5692	22.1598	-0.855135	0.00094052	0.00404469	26.3046	29.1641	24.0275	26.4987
CJI97_000269	-0.407475	0.00333908	0.0110711	462.338	481.264	458.219	467.274	416.619	308.37	331.96	352.316	-0.51668	0.000487787	0.00266516	308.745	331.601	339.494	326.613	-0.424426	0.00247425	0.00794657	457.274	406.957	427.823	430.684	363.497	325.547	273.709	320.918	-0.205116	0.101384	0.162776	346.921	407.449	366.463	373.611
CJI97_000270	0.294613	0.0385448	0.0804552	77.5565	91.6506	75.1032	81.4368	110.969	101.584	87.1808	99.9113	0.0519387	0.695727	0.778269	80.668	81.8345	90.7772	84.4266	0.478252	0.00215361	0.00710611	72.969	87.6707	87.824	82.8212	103.035	110.532	132.565	115.377	0.351986	0.0160163	0.0380842	90.0947	121.246	105.826	105.722
CJI97_000271	0.0745112	0.318536	0.424467	232.939	225.156	250.2	236.098	274.728	234.851	236.278	248.619	-0.563555	8.64404e-07	1.72595e-05	160.377	160.86	158.008	159.748	0.102266	0.176892	0.262701	221.712	225.564	223.124	223.467	240.834	242.008	236.805	239.882	-0.451518	1.26173e-05	0.000151208	159.29	163.81	167.145	163.415
CJI97_000272	-0.461842	0.00433851	0.0138603	84.9458	91.5321	86.2857	87.5879	77.7791	53.8778	59.2089	63.6219	-0.0333076	0.812647	0.869652	83.3537	85.1413	88.2727	85.5892	-0.423702	0.00769126	0.0204061	84.0361	80.1972	83.1392	82.4575	70.0898	58.6015	55.7366	61.476	0.242636	0.0987722	0.159415	90.2613	119.685	82.7872	97.5779
CJI97_000273	0.658787	0.000917067	0.00381655	16.8484	13.6291	17.6034	16.027	29.7603	20.0835	26.0806	25.3081	-0.540062	0.00449108	0.0156453	9.78375	11.1955	12.0627	11.014	0.350595	0.0454906	0.0880782	17.416	15.414	18.3807	17.0702	22.8393	24.2589	18.1806	21.7596	-0.642888	0.00121823	0.00496711	9.21865	12.5055	11.0926	10.9389
CJI97_000274	0.0683933	0.430654	0.539286	57.7275	69.0145	61.6361	62.7927	68.5209	65.6987	63.33	65.8499	0.297084	0.00290138	0.0109884	75.4308	76.0375	79.9923	77.1535	0.0950965	0.2778	0.37568	52.1176	59.4625	64.0636	58.5479	62.7912	61.5685	63.2522	62.5373	0.558888	6.40257e-06	9.10271e-05	84.7449	91.462	82.5545	86.2538
CJI97_000275	-0.617562	0.00405558	0.0131028	10157.6	7246.07	10153.2	9185.61	6535.87	5063.15	6361.75	5986.92	-0.485595	0.0178004	0.0465899	5848.65	7886.23	5946.28	6560.39	-0.507116	0.0140327	0.033529	9868.71	7478.69	7467.62	8271.67	6312.2	5827.94	5320.39	5820.18	-0.287001	0.137277	0.208307	6504.48	8002.17	5831.87	6779.5
CJI97_000276	0.0629862	0.443694	0.552938	240.7	239.911	230.456	237.023	233.441	250.552	258.795	247.596	0.33864	0.000661183	0.00338763	283.518	304.688	310.99	299.732	-0.12343	0.143504	0.223235	240.867	233.26	228.75	234.293	221.925	224.652	198.662	215.08	0.385843	0.000198064	0.00124809	293.368	336.064	288.989	306.14
CJI97_000277	-0.0239232	0.805981	0.864272	67.7248	63.5036	77.0992	69.4425	57.3544	73.3984	74.0609	68.2712	0.64207	5.41227e-06	7.10001e-05	108.274	109.186	107.611	108.357	-0.197734	0.055825	0.104295	76.5348	69.3526	72.4022	72.7632	63.3077	65.3692	61.6448	63.4406	0.500042	8.67521e-05	0.000672112	107.81	97.3132	103.576	102.9
CJI97_000278	0.211731	0.203508	0.298813	33.4898	33.6579	36.0486	34.3988	50.6751	33.754	35.159	39.8627	-0.0840943	0.605512	0.707834	31.4807	33.6462	32.2184	32.4484	0.0962257	0.555976	0.644505	34.7233	27.9238	27.9746	30.2072	33.5515	31.4145	31.9085	32.2915	0.175201	0.289548	0.380902	29.9328	43.5741	28.8756	34.1275
CJI97_000279	-0.088144	0.356796	0.464579	35.3527	44.2254	35.0385	38.2055	37.7549	36.0056	34.1038	35.9548	0.146443	0.133687	0.229401	46.3673	40.7977	39.7321	42.299	-0.13109	0.177249	0.263087	39.1806	38.8294	39.3393	39.1164	34.8765	36.4563	35.8183	35.717	0.218393	0.0316236	0.0647127	44.1125	48.5074	43.9243	45.5148
CJI97_000280	-0.0688325	0.662796	0.751022	74.7829	85.0928	75.5361	78.4706	95.264	66.3421	62.9518	74.8526	0.00988549	0.949861	0.969133	72.8794	85.1811	78.9871	79.0159	-0.126138	0.428028	0.53051	74.8606	68.5403	69.6226	71.0079	73.189	60.5213	61.4927	65.0677	0.274664	0.0955766	0.155273	74.7303	107.088	75.9416	85.92
CJI97_000281	0.0994274	0.573138	0.672728	34.1522	37.5096	37.6598	36.4405	52.4287	32.7086	32.0931	39.0768	-0.282543	0.122288	0.214034	27.0684	30.9369	31.8606	29.9553	0.0713302	0.685924	0.75453	34.3754	31.1935	29.454	31.6743	35.64	30.3091	33.9068	33.2853	0.174893	0.32742	0.421578	32.1912	44.905	30.2331	35.7764
CJI97_000282	-0.164633	0.0224718	0.0520001	99.8278	102.771	95.7608	99.4533	85.1032	90.6273	90.4459	88.7254	-0.0752581	0.264473	0.389572	97.2236	90.5996	95.3774	94.4002	-0.201857	0.00694546	0.0187452	99.6692	96.0986	100.713	98.8269	87.719	87.4175	82.6275	85.9213	0.0558737	0.403221	0.499178	97.3881	107.914	102.897	102.733
CJI97_000283	0.700704	4.74967e-05	0.000333706	22.0023	16.4537	19.2628	19.2396	28.2646	31.9045	33.6061	31.2584	0.121313	0.35162	0.479268	23.7112	19.3032	19.7638	20.9261	0.598758	0.000231281	0.00112856	20.4383	19.9224	19.2325	19.8644	28.7905	33.4506	27.9986	30.0799	-0.0761873	0.555833	0.641328	20.0848	16.1309	20.2847	18.8335
CJI97_000284	-0.239354	0.0809815	0.14387	101.111	104.707	90.9752	98.9311	97.8171	72.4335	81.248	83.8328	0.163364	0.220795	0.3397	104.091	114.086	114.221	110.8	-0.321386	0.0238355	0.0516563	95.7338	88.8486	89.9087	91.497	78.9156	70.411	70.355	73.2272	0.388306	0.00814948	0.0222188	105.589	148.459	105.283	119.777
CJI97_000285	1.62191	5.66572e-12	8.64291e-10	19.3322	22.6559	18.6135	20.2005	63.8532	63.9698	58.7908	62.2046	0.855754	5.08793e-08	1.91893e-06	37.8113	35.957	35.9497	36.5727	1.52763	1.34231e-11	1.65683e-09	19.8077	20.9175	22.1914	20.9722	58.12	62.8483	60.4284	60.4656	0.66786	1.30129e-06	2.50613e-05	30.8399	36.4838	32.6572	33.327
CJI97_000286	-0.964516	0.000100366	0.000618714	444.413	327.987	470.05	414.15	210.05	181.838	244.779	212.222	-1.05154	4.12047e-05	0.00036094	175.685	243.033	180.703	199.807	-0.708843	0.00158966	0.00555921	503.782	375.763	368.197	415.914	273.285	242.24	247.861	254.462	-1.14513	1.64418e-05	0.000182608	181.504	232.762	149.944	188.07
CJI97_000287	-0.224811	0.193071	0.286729	80.5577	91.8679	79.2876	83.9044	59.2885	85.2194	70.8357	71.7812	-0.130038	0.442688	0.570401	80.7064	71.5952	77.7263	76.6759	-0.0879835	0.601215	0.684241	89.0152	104.466	108.02	100.5	78.3317	93.1574	112.168	94.5525	-0.315763	0.0742736	0.127121	86.9477	60.6458	94.5779	80.7238
CJI97_000288	0.219562	0.16691	0.256796	56.5477	56.6891	71.2795	61.5054	55.1365	70.9056	88.674	71.572	0.075775	0.623697	0.721623	63.6711	73.0693	57.7069	64.8158	0.338238	0.040317	0.0797966	75.2085	65.291	66.0586	68.8527	96.2528	79.0985	85.7988	87.05	-0.413415	0.0152004	0.0365604	56.1449	52.8671	46.0769	51.6963
CJI97_000289	-0.0704957	0.318703	0.424547	201.208	176.803	199.65	192.554	191.688	181.737	176.691	183.372	-0.0714847	0.312054	0.438036	180.539	180.283	188.898	183.24	-0.0933012	0.192066	0.280821	197.403	190.897	190.084	192.795	184.937	180.09	177.136	180.721	-0.116444	0.108555	0.172085	183.188	173.149	177.191	177.843
CJI97_000290	-0.0662526	0.657757	0.747182	47.0472	39.4848	44.8022	43.7781	32.2876	46.0173	47.0446	41.7832	-0.0703933	0.637662	0.733095	42.8183	40.5587	41.6914	41.6895	0.109984	0.46418	0.563343	43.1813	43.9267	43.1275	43.4118	40.9625	50.0304	49.5461	46.8463	-0.220554	0.152891	0.226996	40.3547	28.9347	42.4311	37.2402
CJI97_000291	-0.303083	0.0147513	0.03742	168.401	166.769	178.944	171.371	139.028	136.926	140.736	138.896	-0.130583	0.255174	0.380414	152.55	150.561	166.493	156.535	-0.370021	0.00421261	0.0123402	154.679	189.984	192.863	179.175	133.936	147.26	134.715	138.637	-0.166937	0.150965	0.224689	159.031	131.984	187.74	159.585
CJI97_000292	-0.071597	0.302973	0.408429	99.5795	98.5639	100.667	99.6033	92.8914	92.1551	99.2854	94.7773	0.248258	0.00199206	0.00807981	114.777	118.827	121.309	118.304	-0.215416	0.0056008	0.0155114	106.54	103.775	100.825	103.713	91.8062	94.2822	81.8889	89.3258	0.186396	0.0136307	0.0334749	114.178	121.337	118.547	118.021
CJI97_000293	0.0156456	0.877557	0.911283	62.7158	61.2518	70.3897	64.7858	72.5182	64.1105	59.8659	65.4982	0.028973	0.775424	0.83924	65.8197	68.6071	63.8575	66.0948	0.187184	0.0798166	0.139494	62.8368	55.4415	54.4697	57.5827	70.7636	61.743	64.1862	65.5642	0.195925	0.0678799	0.118349	66.0114	73.5184	58.3718	65.9672
CJI97_000294	0.0682372	0.590898	0.688071	70.0223	90.5642	84.0011	81.5292	93.9745	80.2337	82.2633	85.4905	0.439999	0.00280208	0.0106719	103.765	114.744	113.301	110.603	-0.0112598	0.929024	0.946074	75.1433	80.6846	78.8354	78.2211	87.7414	71.9818	73.1353	77.6195	0.76847	1.49056e-05	0.000169042	120.416	161.034	118.353	133.268
CJI97_000295	0.287415	0.048637	0.0968993	26.9078	27.1001	25.9001	26.636	36.8522	30.7586	29.9628	32.5245	-0.189572	0.178568	0.288632	25.1692	22.4507	22.4558	23.3585	0.428538	0.00594764	0.0163636	25.6566	20.3082	22.1914	22.7187	32.7206	28.0403	30.9744	30.5784	0.281304	0.0536035	0.0980535	24.8052	34.4876	23.5814	27.6247
CJI97_000296	0.253665	0.0917011	0.159115	49.0135	51.0992	43.8162	47.9763	70.1198	52.6314	48.9558	57.2357	0.0643385	0.654663	0.745852	43.9885	53.3478	53.1749	50.1704	0.328666	0.033833	0.0693646	43.2683	42.4442	44.3603	43.3576	59.692	50.0886	53.5862	54.4556	0.232321	0.120104	0.186368	46.7411	61.816	44.2928	50.95
CJI97_000297	0.0784345	0.272185	0.375899	118.187	105.26	118.078	113.842	117.958	121.205	121.424	120.196	0.022524	0.748092	0.821615	116.714	115.202	114.971	115.629	0.17933	0.019426	0.0438133	113.846	103.978	106.72	108.181	121.27	119.162	127.069	122.5	0.116541	0.110554	0.174406	111.771	124.55	115.541	117.288
CJI97_000298	-0.279813	0.236435	0.336961	11.8394	7.64413	9.932	9.80518	4.92567	8.58426	10.6313	8.04708	-0.448975	0.0662556	0.130554	8.11476	6.99218	6.44028	7.18241	-0.285961	0.226545	0.321244	10.4801	9.13871	10.1094	9.90939	8.15207	8.53232	7.68931	8.12457	-0.510368	0.040061	0.0778988	7.47858	5.34637	8.00916	6.9447
CJI97_000299	-0.0202097	0.874192	0.909138	31.6063	29.0161	32.1287	30.917	36.517	27.7832	27.2154	30.5052	0.64899	9.72098e-05	0.000730607	46.1371	53.4872	45.8145	48.4796	-0.00742759	0.953628	0.965179	30.2443	27.5786	27.6608	28.4946	27.735	28.3312	28.9761	28.3474	0.815659	8.20371e-06	0.000110832	47.4075	59.9115	43.1874	50.1688
CJI97_000300	-0.550486	0.00123478	0.00483846	117.132	84.362	116.13	105.874	56.9418	73.5593	86.265	72.2553	0.353953	0.022199	0.0552786	135.035	135.381	135.484	135.3	-0.633801	0.000364731	0.001659	114.52	96.5251	102.686	104.577	66.317	70.9346	64.9247	67.3921	0.250002	0.0923958	0.151721	131.616	111.104	130.338	124.352
CJI97_000301	0.087836	0.308298	0.413832	28.3567	26.0928	29.0024	27.8173	28.9351	29.9544	29.7836	29.5577	-0.0655974	0.443158	0.570871	26.2818	25.7575	27.6864	26.5752	0.137719	0.118902	0.192764	26.8089	24.8776	25.0381	25.5749	28.3189	29.2814	26.804	28.1347	0.157723	0.0773431	0.131677	26.3046	31.8488	27.46	28.5378
CJI97_000302	0.365849	0.00262287	0.00899637	48.8066	59.1383	52.4255	53.4568	74.9681	68.1514	63.5888	68.9028	-0.200154	0.0691421	0.135064	45.4081	44.8615	49.3243	46.5313	0.394025	0.00146923	0.00521186	53.7266	50.4051	61.1047	55.0788	73.5483	66.5133	77.0668	72.3762	-0.0379685	0.716131	0.779733	51.3875	59.6362	49.936	53.6532
CJI97_000303	0.741699	3.36704e-08	8.27438e-07	111.854	103.186	109.589	108.209	175.777	184.391	182.644	180.937	0.112462	0.15085	0.253032	118.71	118.987	113.25	116.982	0.795685	1.27978e-08	3.87117e-07	113.933	103.958	105.644	107.845	198.098	187.459	176.072	187.21	0.0927936	0.231159	0.318636	109.569	125.835	109.646	115.016
CJI97_000306	-0.549839	1.05104e-05	9.73037e-05	69.7946	74.7229	68.4658	70.9945	53.976	44.9317	46.6265	48.5114	-0.116223	0.19786	0.312559	62.8078	67.9696	65.7317	65.5031	-0.564386	7.77875e-06	6.93701e-05	69.2075	66.7532	69.802	68.5875	49.3616	44.911	44.876	46.3829	0.0720499	0.417147	0.512331	67.2517	80.4251	68.6499	72.1089
CJI97_000307	-0.420015	0.00608076	0.0183165	235.174	187.923	258.857	227.318	143.541	170.519	195.565	169.875	0.252033	0.0753764	0.144807	274.521	299.927	237.66	270.702	-0.349947	0.0179959	0.0411519	257.631	228.813	213.418	233.287	197.873	182.456	168.795	183.041	0.0966626	0.47582	0.567702	262.306	247.815	238.239	249.453
CJI97_000308	-0.539109	0.000847645	0.00359092	8.27932	7.52562	7.02214	7.60902	4.28095	5.20685	6.19165	5.22648	-0.479742	0.00208852	0.00836486	5.83188	5.13955	5.40097	5.45747	-0.627895	0.000209373	0.00104131	8.71888	7.69682	7.57645	7.99738	4.82836	5.19696	5.49547	5.1736	-0.592014	0.000357855	0.00194546	5.23871	5.32343	5.35237	5.30483
CJI97_000309	0.107068	0.168633	0.258786	83.8488	92.9938	94.7748	90.5391	101.711	99.9152	90.9237	97.5167	-0.0835158	0.277195	0.40121	79.3635	89.3247	87.6423	85.4435	0.1978	0.0170784	0.0393084	81.5139	85.8226	86.0084	84.4483	100.25	93.0217	97.311	96.861	0.109515	0.159764	0.234634	88.7248	94.7662	89.8461	91.1124
CJI97_000310	0.26652	0.0010206	0.0041613	114.048	117.625	104.226	111.966	132.219	141.228	130.622	134.69	-0.18345	0.0139772	0.0381651	100.082	95.6395	100.08	98.6005	0.273245	0.00082579	0.00323117	109.106	110.741	114.342	111.396	131.331	136.304	136.235	134.624	-0.0918007	0.186071	0.266017	99.8687	105.275	108.444	104.529
CJI97_000311	0.408482	0.00180912	0.00666124	39.4716	46.3191	34.8702	40.2203	50.9587	56.3304	52.8978	53.3957	0.294941	0.0157138	0.0420608	50.0506	47.4712	50.551	49.3576	0.335561	0.00730066	0.0195416	37.7021	42.7488	44.5621	41.671	48.6878	53.1913	55.8669	52.582	0.370121	0.00375872	0.0120648	51.8688	61.2194	48.5204	53.8695
CJI97_000312	-0.105929	0.264395	0.367435	92.1902	110.376	88.8348	97.1336	90.1836	92.3361	88.2758	90.2651	0.254006	0.0135596	0.0374075	117.77	116.277	113.489	115.845	-0.143099	0.137602	0.215737	94.4292	108.101	113.288	105.273	87.4046	95.562	103.024	95.3301	0.247982	0.015495	0.0371046	120.083	124.688	130.28	125.017
CJI97_000313	0.567786	0.00049646	0.00232037	25.0449	21.6288	22.7258	23.1331	31.4624	35.8247	35.5572	34.2814	0.756791	2.7842e-05	0.00026801	41.3411	42.1125	33.837	39.0969	0.495913	0.00156637	0.00549189	26.2436	21.8314	19.905	22.66	36.0218	31.7053	28.1507	31.9593	0.624699	0.000203586	0.00127529	31.6729	39.9257	33.2584	34.9523
CJI97_000314	-0.271666	0.269514	0.373306	41.8519	25.7965	34.7019	34.1168	17.0206	31.8643	35.7563	28.2137	-0.094436	0.695255	0.778061	32.8427	30.8373	32.1673	31.9491	-0.412142	0.101877	0.169966	48.1821	33.1024	34.4527	38.5791	27.8248	32.7137	26.413	28.9838	-0.515454	0.0456373	0.086361	29.7107	21.0643	30.1362	26.9704
CJI97_000315	-0.0546491	0.561405	0.663199	121.83	103.048	119.473	114.783	100.783	116.822	113.898	110.501	-0.239642	0.0194358	0.0497957	95.9575	103.787	91.9017	97.2154	0.0575986	0.540608	0.630187	124.782	107.837	108.514	113.711	114.668	117.979	122.377	118.341	-0.385263	0.000729124	0.00337585	95.1298	83.6375	82.3993	87.0555
CJI97_000316	0.198171	0.087775	0.153528	76.1283	62.1604	74.0932	70.794	97.6107	74.8258	71.2736	81.2367	-0.0884633	0.428534	0.557854	63.5368	68.6071	67.5888	66.5776	0.174601	0.128601	0.204878	74.0996	69.4542	65.5206	69.6915	82.172	73.7076	80.1078	78.6625	-0.134154	0.236213	0.323713	66.2706	61.2424	62.9873	63.5001
CJI97_000317	-0.0551854	0.587425	0.684762	29.1018	28.7988	28.2809	28.7272	23.3647	29.7936	29.7438	27.634	-0.0394944	0.696685	0.779019	29.4088	26.1958	28.2486	27.9511	0.0301521	0.765903	0.818046	30.9183	26.8475	29.2523	29.006	27.9371	30.3673	30.54	29.6148	-0.109023	0.290051	0.381421	26.138	25.2863	29.2441	26.8895
CJI97_000319	0.560536	0.00687984	0.0202978	10.3905	11.002	9.40293	10.2652	18.8516	13.2282	13.4186	15.1661	0.260796	0.167257	0.274765	12.6038	12.3708	11.9435	12.306	0.299573	0.116923	0.190443	11.1758	10.1744	8.76447	10.0382	12.5537	12.9148	11.5991	12.3559	0.484443	0.0164057	0.0388104	10.9217	18.8844	12.3919	14.066
CJI97_000320	1.04664	9.29413e-09	2.78401e-07	214.082	240.622	218.215	224.307	447.617	472.235	470.227	463.36	0.161716	0.109413	0.196353	275.096	241.38	236.28	250.919	1.03166	1.13326e-08	3.53721e-07	202.252	229.382	249.574	227.069	475.515	488.088	429.037	464.213	0.0842143	0.390282	0.486375	232.502	260.137	229.531	240.723
CJI97_000321	0.256144	0.175822	0.267926	2.4217	1.77771	1.63529	1.9449	2.78519	2.1913	2.0307	2.33573	-0.137486	0.460557	0.586723	1.74573	1.81279	1.75489	1.77114	0.344002	0.0743148	0.1316	1.69594	2.05113	2.03981	1.92896	2.71736	2.48213	2.1504	2.44996	-0.216118	0.256628	0.345803	1.4624	1.72094	1.80352	1.66228
CJI97_000322	0.0583231	0.81243	0.86813	3.78779	4.66154	3.36678	3.9387	6.2409	3.05576	3.10578	4.13414	-0.797591	0.00531394	0.0178453	2.26369	2.60962	1.94231	2.27187	-0.039389	0.87473	0.903854	3.23968	2.94469	3.47441	3.2196	3.77286	2.63726	2.99753	3.13588	-0.358654	0.16781	0.244402	2.33243	2.82233	2.38529	2.51335
CJI97_000323	0.179005	0.0502255	0.0992991	319.499	299.464	311.716	310.226	306.5	372.139	374.943	351.194	0.201097	0.030171	0.070115	352.982	369.928	346.974	356.628	0.00728363	0.93235	0.948483	335.71	320.647	302.968	319.775	314.427	329.58	320.171	321.393	0.0628102	0.46789	0.560209	343.422	314.633	343.948	334.001
CJI97_000324	-0.273605	0.241399	0.342486	31.0267	27.752	34.1488	30.9758	17.3301	29.8338	29.5845	25.5828	0.478873	0.0484053	0.102571	45.6959	40.1602	43.6167	43.1576	-0.289696	0.215543	0.308126	33.7449	35.2348	29.0505	32.6767	23.3333	27.9046	28.9544	26.7308	0.244463	0.290647	0.38202	48.1665	23.6342	44.254	38.6849
CJI97_000325	1.05235	7.37368e-05	0.000471045	30.3023	20.0486	27.4873	25.9461	38.709	59.7481	62.8323	53.7631	0.778053	0.00119186	0.00540953	52.5445	42.989	37.9261	44.4865	0.851518	0.000547922	0.00233577	34.8973	26.2789	24.9933	28.7231	49.9679	60.8122	44.6805	51.8202	0.147212	0.464974	0.557725	32.8391	29.8754	32.696	31.8035
CJI97_000326	-0.111029	0.284511	0.389902	73.9136	58.21	68.2494	66.791	60.6038	63.6482	61.2595	61.8371	0.175555	0.0987302	0.180722	78.9031	72.6908	74.6936	75.4292	-0.0135333	0.894273	0.918902	70.0337	61.7777	59.9391	63.9168	61.3539	56.7012	71.9189	63.3246	0.283214	0.0122332	0.0307443	76.6369	82.0772	74.6423	77.7855
CJI97_000327	0.468067	0.010613	0.0285768	6.83044	6.22197	6.8538	6.6354	7.81402	9.85079	9.83497	9.16659	0.529142	0.00472543	0.0162777	9.0164	9.18347	10.5123	9.57072	0.387102	0.0289227	0.0608166	6.58808	7.37189	7.26263	7.0742	7.41097	8.72624	11.6208	9.25269	0.363144	0.0386683	0.0757329	8.25606	10.8304	8.24187	9.10945
CJI97_000328	-0.293096	0.00601337	0.0181538	43.3215	53.5484	47.1589	48.0096	39.1217	40.4284	38.006	39.1854	0.531144	3.04148e-05	0.000285783	67.4887	68.8262	71.8312	69.382	-0.536313	2.90449e-05	0.000204736	41.942	52.2125	52.2058	48.7867	32.5858	34.4008	33.9285	33.6384	0.462416	0.00013062	0.000909484	70.6578	65.2808	65.7217	67.2201
CJI97_000329	0.177232	0.212377	0.309146	8.36211	11.081	9.73961	9.72758	13.1781	10.2127	9.65579	11.0155	-0.109107	0.435694	0.564127	9.16987	8.70537	9.18336	9.01953	0.259858	0.0752356	0.132976	8.54494	9.91042	8.98863	9.148	11.1165	11.3441	10.4045	10.955	0.100704	0.471829	0.563932	9.4778	11.1517	8.82365	9.81771
CJI97_000330	0.0466534	0.509097	0.61545	85.8979	95.9764	91.8169	91.2304	93.2009	97.744	91.7399	94.2283	0.177343	0.0206898	0.0522155	100.351	102.174	106.963	103.162	0.0980757	0.174961	0.260476	81.7748	91.3668	93.6072	88.9163	93.5579	94.1464	97.8106	95.1716	0.274249	0.00111456	0.00463486	106.533	109.566	106.504	107.534
CJI97_000331	0.564109	0.000511541	0.00236844	221.658	243.407	204.003	223.023	382.242	298.157	308.886	329.762	0.209921	0.124232	0.216737	245.63	275.165	253.096	257.964	0.512176	0.0011709	0.00430838	214.537	203.915	216.915	211.789	326.667	288.935	290.565	302.056	0.401683	0.00693518	0.0195866	242.498	346.757	250.146	279.8
CJI97_000332	-0.153204	0.133989	0.216062	116.49	98.2084	107.689	107.462	86.0573	102.388	101.416	96.6203	-0.0931536	0.350952	0.478668	104.974	99.046	98.2057	100.742	-0.0523711	0.596476	0.679138	108.736	115.27	112.929	112.312	103.17	108.477	113.276	108.308	-0.292776	0.00824735	0.0224069	93.6859	79.0942	102.238	91.6727
CJI97_000333	0.0954608	0.475629	0.583821	10.6182	13.9649	12.89	12.491	13.5907	13.57	12.881	13.3472	-0.0167022	0.899737	0.931466	13.6973	10.4385	12.8976	12.3444	0.202621	0.140913	0.220091	10.3496	11.4132	13.3597	11.7075	13.6542	13.3802	13.3803	13.4716	0.17555	0.198099	0.280468	12.3285	14.7083	12.644	13.2269
CJI97_000334	-0.162464	0.31331	0.418286	254.899	281.944	257.102	264.648	300.62	194.583	214.279	236.494	-0.183478	0.256868	0.3821	231.51	238.71	228.919	233.047	-0.307708	0.0665707	0.120435	248.89	240.632	240.138	243.22	220.398	196.845	172.271	196.504	0.144314	0.368694	0.465237	232.484	338.359	235.64	268.828
CJI97_000335	-0.100849	0.522695	0.628322	18.732	21.1547	21.5233	20.47	13.7197	22.5764	20.8844	19.0601	0.212967	0.185141	0.296958	23.692	22.0324	25.4374	23.7206	-0.232958	0.151012	0.232205	20.7427	21.8314	21.0033	21.1925	15.7202	17.2004	21.1782	18.0329	0.0844815	0.590423	0.670826	24.0832	20.0776	23.2324	22.4644
CJI97_000336	-1.09985	0.00146146	0.00556603	43.9425	27.9495	48.8183	40.2367	11.8629	21.3702	22.935	18.7227	0.709806	0.0225842	0.0560323	59.2397	76.0973	62.0175	65.7848	-1.19322	0.000763739	0.00302543	43.8553	37.2047	33.713	38.2577	13.5419	18.4027	18.2241	16.7229	0.22405	0.436071	0.531845	57.7554	25.9747	50.2269	44.6523
CJI97_000337	-0.128368	0.219435	0.317336	238.03	271.811	245.823	251.888	263.846	219.673	207.868	230.462	-0.129908	0.214122	0.331971	214.187	228.113	248.291	230.197	-0.159799	0.131294	0.208191	224.343	225.543	246.1	231.995	229.336	201.751	191.929	207.672	0.0845882	0.411937	0.507654	237.982	257.475	242.563	246.007
CJI97_000338	-0.411486	0.0828103	0.146629	80.5163	54.8916	78.3016	71.2365	37.7291	56.7727	66.0376	53.5131	-0.361179	0.123335	0.215519	59.5082	47.4313	59.3936	55.4444	-0.572746	0.0204217	0.0455296	89.4936	82.5936	82.3322	84.8065	51.0234	63.1198	56.8878	57.0104	-0.87206	0.00129354	0.00521159	51.6651	30.082	57.1695	46.3055
CJI97_000339	-0.13583	0.452322	0.560474	758.033	842.218	787.634	795.962	919.088	638.271	616.039	724.466	-0.109482	0.543328	0.658811	687.395	800.934	725.059	737.796	-0.195685	0.283671	0.382003	749.824	734.59	763.338	749.251	722.076	618.283	622.291	654.217	0.161133	0.374406	0.470912	721.59	1124.14	667.689	837.806
CJI97_000340	-0.690021	1.15477e-05	0.000105939	55.8026	52.8571	58.5579	55.7392	32.236	33.2715	38.1055	34.5377	-0.273871	0.0232526	0.0572461	45.6383	42.4113	50.2273	46.0923	-0.905691	4.23029e-07	6.5642e-06	59.3797	62.854	62.1358	61.4565	31.4854	34.9825	31.9302	32.7994	-0.433728	0.00111408	0.00463486	44.2606	38.3883	53.8146	45.4878
CJI97_000341	-0.184282	0.316837	0.422476	119.864	116.716	162.928	133.169	97.0176	123.135	131.339	117.164	0.122186	0.502583	0.621882	134.191	173.51	127.085	144.928	-0.109539	0.547539	0.636924	139.546	127.983	119.43	128.986	106.628	118.58	133.455	119.554	-0.310486	0.101277	0.162733	125.081	77.8781	109.006	103.988
CJI97_000342	-0.121654	0.57573	0.674895	17.1589	20.0881	20.0804	19.1091	13.4876	20.2243	18.9134	17.5417	-0.106985	0.621517	0.720022	15.3854	18.7853	19.0482	17.7396	0.325632	0.145442	0.225491	16.1767	19.8208	17.0358	17.6778	19.2012	19.5662	27.7163	22.1612	-0.113	0.603229	0.681488	19.8627	10.578	18.5394	16.3267
CJI97_000343	0.0697231	0.665091	0.752679	58.0794	70.0416	62.1171	63.4127	86.0831	57.0341	56.6606	66.5926	0.184205	0.260712	0.385933	64.9181	78.169	73.075	72.054	-0.0407116	0.800501	0.845657	53.0308	50.8721	54.3352	52.7461	60.8149	49.9335	43.0949	51.2811	0.416848	0.0182852	0.0423302	71.9721	78.6582	60.6408	70.4237
CJI97_000344	0.2642	0.189641	0.283254	63.4403	81.7152	73.6363	72.9306	116.849	73.2979	72.7469	87.6313	0.740969	0.00150427	0.00653052	112.436	129.704	123.541	121.894	-0.00930351	0.962154	0.97254	61.9671	63.1383	65.4982	63.5345	71.2352	61.3939	56.7575	63.1289	1.21277	1.32356e-05	0.000156266	130.986	196.393	114.494	147.291
CJI97_000345	-0.780233	0.000139019	0.00081097	77.9912	112.588	76.7385	89.1059	65.091	46.6003	44.0782	51.9232	-0.358829	0.0345985	0.0784899	65.7622	73.7267	69.0029	69.4973	-0.935904	2.10489e-05	0.000155532	76.4696	88.0768	84.1927	82.9131	48.059	44.7947	37.165	43.3396	-0.10172	0.521131	0.610365	76.8406	79.7137	75.2628	77.2724
CJI97_000346	-0.344318	0.080252	0.142988	2956.63	3727.97	2988.64	3224.41	3405.52	2165.85	2048.14	2539.84	-1.04164	4.2149e-05	0.000368024	1440.9	1557.9	1700.22	1566.34	-0.328207	0.0939877	0.158524	3054.65	3114.7	3176.01	3115.12	2720.5	2332.04	2391.29	2481.28	-0.564492	0.00760828	0.0210348	1816.59	2625.67	1877.05	2106.44
CJI97_000347	0.32722	0.0194729	0.0463035	33.8624	28.068	30.6858	30.8721	32.9839	43.2027	39.957	38.7146	0.0699649	0.585634	0.690979	33.6484	31.176	32.3888	32.4044	0.427108	0.00371194	0.0110889	35.5278	33.3664	36.4252	35.1065	39.5252	46.443	55.628	47.1987	-0.167472	0.201721	0.284632	32.7466	27.6038	33.3941	31.2482
CJI97_000348	0.363264	0.00145091	0.00553751	84.7181	90.1692	85.7086	86.8653	131.007	106.288	97.9913	111.762	0.000927423	0.992282	0.995582	89.7803	88.0896	82.9058	86.9252	0.344429	0.00220568	0.00723819	80.7094	86.3913	85.986	84.3622	104.45	106.693	110.192	107.111	0.0140708	0.883426	0.914754	82.8197	93.3206	79.4516	85.1973
CJI97_000349	-0.0738243	0.736565	0.813481	8.96236	11.0613	7.47906	9.16757	12.3013	6.85535	7.08755	8.74806	-0.03848	0.859999	0.903764	9.0164	9.88069	7.92256	8.93988	-0.137593	0.530547	0.622064	11.1106	10.7228	8.96621	10.2665	9.54444	8.86198	9.60077	9.33573	0.00397889	0.9854	0.98959	9.03353	13.0332	8.86244	10.3097
CJI97_000350	-0.177757	0.384172	0.492898	41.438	52.1658	45.0908	46.2315	56.8644	32.9901	32.9093	40.9213	-0.0431713	0.830284	0.882723	37.044	48.1883	49.3754	44.8692	-0.290779	0.163981	0.24759	35.68	40.0479	44.0689	39.9323	33.7536	33.9742	30.1925	32.6401	0.470728	0.0309063	0.0636812	48.8144	69.847	47.415	55.3588
CJI97_000351	-0.0396741	0.772425	0.840016	408.17	515.633	385.929	436.578	515.725	395.278	363.297	424.767	-0.696923	0.000103418	0.00076457	256.373	273.114	278.482	269.323	0.166042	0.236344	0.331933	401.721	432.951	419.17	417.948	474.033	437.669	495.091	468.931	-0.304063	0.0389245	0.0761524	309.584	390.698	315.324	338.535
CJI97_000352	0.00257875	0.982563	0.986925	11.8394	9.20457	11.2066	10.7502	9.56766	11.1776	11.5272	10.7575	0.251815	0.0448016	0.096173	13.7164	11.8927	12.7783	12.7958	-0.146567	0.224175	0.318549	11.2845	11.8397	12.8217	11.982	10.3754	11.0145	11.0778	10.8225	0.0633023	0.591235	0.671476	11.7362	13.6757	12.1592	12.5237
CJI97_000353	0.14539	0.0935857	0.161507	101.98	106.544	96.7227	101.749	97.946	122.431	117.203	112.527	0.146481	0.0912358	0.169055	119.803	110.68	107.406	112.63	0.1463	0.0916435	0.155439	103.953	104.039	108.245	105.412	115.566	112.937	121.487	116.663	0.0990839	0.24169	0.329555	114.363	109.406	114.94	112.903
CJI97_000354	-0.414255	0.200064	0.294617	317.098	475.991	315.299	369.462	471.549	173.957	186.486	277.331	-0.440071	0.174869	0.284346	242.886	292.975	281.157	272.339	-0.659807	0.0498936	0.0951447	302.247	322.373	316.059	313.56	228.662	196.573	170.186	198.474	0.301358	0.344776	0.439653	310.213	534.064	315.014	386.43
CJI97_000355	-0.672267	0.000364846	0.00180134	53.3395	49.7758	53.4356	52.1836	28.084	34.719	35.378	32.727	-0.0452031	0.763364	0.830987	52.9665	45.8177	52.9193	50.5679	-0.610733	0.000846009	0.00329604	47.1167	55.4618	54.7611	52.4466	33.035	36.8635	33.1248	34.3411	-0.132552	0.382951	0.478776	53.109	34.0745	56.2774	47.8203
CJI97_000356	-0.0282425	0.768518	0.83676	32.5377	36.522	33.4513	34.1703	29.064	35.885	35.5373	33.4954	0.662217	3.00888e-06	4.64375e-05	54.4437	51.1565	56.6335	54.0779	-0.115089	0.240439	0.336206	34.332	36.169	32.5249	34.342	34.3375	30.1346	30.6703	31.7142	0.638023	4.73111e-06	7.00127e-05	57.5332	50.2972	52.4959	53.4421
CJI97_000357	0.853967	0.000248572	0.00131195	5.00899	8.03918	6.0121	6.35342	10.3413	13.7107	10.4123	11.4881	0.475359	0.0186168	0.0481516	8.36415	8.38664	9.76264	8.83781	1.05905	2.69949e-05	0.000192149	5.21828	7.04696	7.08331	6.44952	13.0478	12.2555	15.0311	13.4448	0.736936	0.000924532	0.00399986	11.1068	11.9318	9.2309	10.7565
CJI97_000358	0.294374	0.040675	0.0840585	184.008	151.401	199.409	178.273	210.953	215.009	229.867	218.61	0.825155	1.32473e-05	0.000144761	274.041	367.458	306.015	315.838	0.367327	0.0135308	0.032559	174.878	141.548	140.456	152.294	207.867	187.595	193.905	196.455	1.01546	1.14288e-06	2.24892e-05	293.756	355.499	274.386	307.881
CJI97_000359	0.318182	0.00812073	0.0232003	18.6699	16.4932	17.8439	17.669	21.8689	22.0537	22.1585	22.0271	0.0547947	0.609497	0.711254	20.1238	16.9725	17.9578	18.3514	0.386789	0.00207197	0.00691209	17.9161	15.5764	17.8203	17.1043	20.3016	22.6882	24.0888	22.3595	0.126511	0.247234	0.335766	16.3825	20.4677	19.1793	18.6765
CJI97_000360	-0.195086	0.108312	0.181277	74.6587	68.6194	73.0591	72.1124	69.8104	57.9588	61.2396	63.0029	-0.161838	0.176861	0.28664	59.9111	66.1767	67.2821	64.4567	-0.142739	0.231265	0.326508	75.7956	59.9702	61.7772	65.8477	61.4662	58.97	58.4952	59.6438	0.160253	0.181007	0.260522	68.603	87.5153	64.6745	73.5976
CJI97_000361	-0.72685	0.000227235	0.00121973	9.29353	11.5353	11.1104	10.6464	5.51881	7.11669	6.62964	6.42172	0.428088	0.0115563	0.0330329	14.0426	13.2274	15.6918	14.3206	-1.14575	1.62006e-06	1.9509e-05	11.1976	12.4693	10.4232	11.3633	5.29997	6.0308	4.06187	5.13088	0.267509	0.0933851	0.1529	14.1241	11.9318	14.9711	13.6757
CJI97_000362	1.65799	6.4799e-08	1.43642e-06	99.5381	107.334	100.21	102.361	376.104	294.217	298.852	323.058	0.474937	0.0134919	0.0373278	160.511	139.246	127.068	142.275	1.39534	5.76095e-07	8.41068e-06	101.865	96.5454	96.4316	98.2807	307.713	280.927	186.954	258.531	0.558761	0.00491116	0.0149677	131.949	180.492	121.922	144.787
CJI97_000363	0.675915	0.0342467	0.0729674	17.7384	38.3392	27.1988	27.7588	35.0728	40.3078	57.6361	44.3389	-0.858422	0.0103687	0.0304228	20.2198	8.70537	16.9867	15.3039	0.660902	0.0379022	0.0759864	21.9385	30.7264	28.9833	27.2161	45.1171	43.2434	40.749	43.0365	-0.893737	0.00823063	0.0223889	17.1785	11.4959	15.2232	14.6325
CJI97_000364	-0.496263	0.00134257	0.00516762	46.6125	40.9465	43.8403	43.7998	28.7803	30.6179	33.7256	31.0413	0.0749531	0.56283	0.67287	50.0506	41.7141	46.6324	46.1323	-0.575787	0.000368149	0.00167209	46.6819	47.3182	48.1037	47.3679	29.8685	35.2152	30.2359	31.7732	-0.0737186	0.569221	0.65234	48.2776	34.4876	52.205	44.99
CJI97_000365	-0.222461	0.0342292	0.0729586	15.4616	15.4858	14.6936	15.2137	12.946	13.8916	12.2838	13.0405	-0.033209	0.732779	0.807573	13.3519	15.1995	16.0496	14.867	-0.400804	0.000736005	0.00294348	15.3504	15.9014	16.2961	15.8493	11.1389	12.3137	12.5549	12.0025	-0.305009	0.00586032	0.0171299	13.5318	11.9089	13.0319	12.8242
CJI97_000366	0.396601	0.0549081	0.106464	63.8956	78.8116	62.0209	68.2427	118.835	82.4049	68.4267	89.8888	0.270658	0.176045	0.285574	77.6369	81.7747	87.5911	82.3343	0.255837	0.20027	0.290431	56.3575	60.3561	64.1084	60.274	83.3398	71.7103	60.8628	71.971	0.612917	0.0057074	0.0168235	79.4321	119.341	77.8421	92.2051
CJI97_000367	0.278467	0.0155026	0.0389609	252.457	318.999	275.33	282.262	358.284	334.887	333.931	342.367	-0.0745778	0.47808	0.602425	256.449	268.791	278.891	268.044	0.159208	0.140658	0.219768	247.347	302.491	310.141	286.66	343.285	322.192	294.844	320.107	0.0372448	0.721489	0.784309	277.985	306.005	298.492	294.161
CJI97_000368	2.20655	7.18048e-08	1.56598e-06	40.8584	35.5541	32.4173	36.2766	132.013	215.411	154.951	167.458	-1.42053	1.63192e-05	0.000172096	10.3209	14.4226	15.8962	13.5466	2.8932	2.30955e-09	9.29124e-08	51.3349	41.8756	44.5845	45.9316	264.1	268.245	491.377	341.241	-1.42834	1.46505e-05	0.000167245	17.2711	16.6357	17.2788	17.0619
CJI97_000369	-0.362873	0.227882	0.326895	40.4238	50.9806	43.3352	44.9132	57.3544	22.9584	24.687	34.9999	-0.565265	0.0688898	0.134728	25.5912	33.5465	31.9288	30.3555	-0.159792	0.58859	0.673117	36.5932	35.7831	36.4028	36.2597	37.5265	27.9627	31.9085	32.4659	0.216815	0.463825	0.556939	34.7458	59.8886	31.8815	42.1719
CJI97_000370	0.384105	0.00648914	0.0193647	37.8572	37.9441	43.0948	39.632	41.3911	57.2753	56.4017	51.6894	0.813856	6.31251e-06	7.95435e-05	72.1504	69.3441	67.4866	69.6604	0.371604	0.00799549	0.0210393	39.8764	40.2103	41.9395	40.6754	51.2929	51.543	55.0415	52.6258	0.51525	0.000690689	0.00322539	68.7511	49.8383	55.7732	58.1209
CJI97_000371	-0.0516236	0.833202	0.883813	11.2185	9.61936	9.8839	10.2406	6.03459	11.5194	12.005	9.853	0.3227	0.197269	0.311807	13.3519	11.9525	13.1191	12.8078	-0.186692	0.448754	0.548297	11.5889	11.8397	11.7009	11.7098	7.79275	11.4992	11.5557	10.2826	-0.175976	0.474217	0.566162	11.2734	6.83785	12.9349	10.3487
CJI97_000372	0.484965	0.227355	0.326398	0.331173	0.177771	0.384775	0.297906	0.464199	0.361866	0.418086	0.414717	-0.284047	0.496658	0.617525	0.153471	0.239049	0.323718	0.238746	0.215667	0.635986	0.712248	0.260914	0.162466	0.179324	0.200901	0.224575	0.155133	0.325818	0.235175	0.31209	0.487188	0.579356	0.27767	0.344187	0.135748	0.252535
CJI97_000373	-0.244763	0.00800748	0.0229129	51.8492	60.8765	57.2833	56.6697	50.804	45.5549	47.1441	47.8343	0.345474	0.000572916	0.00306251	67.4887	72.392	76.1247	72.0018	-0.198157	0.0260757	0.0557548	50.6608	54.9744	56.0612	53.8988	49.0247	48.1494	43.7682	46.9808	0.474449	2.39707e-05	0.000248444	73.4345	77.3503	73.886	74.8903
CJI97_000374	-0.416708	0.000277213	0.00143796	54.4365	52.7584	52.6179	53.2709	39.0443	40.8707	39.7978	39.9043	0.441129	0.000152818	0.00105058	75.45	64.862	76.6529	72.3216	-0.382701	0.000604757	0.00253233	46.8341	53.7559	52.6092	51.0664	37.3693	41.0715	39.0547	39.1652	0.416427	0.000269408	0.0015835	69.4545	60.2098	74.778	68.1475
CJI97_000375	-0.1037	0.479829	0.58772	331.359	414.423	333.311	359.698	399.985	311.345	292.998	334.776	0.431712	0.0084427	0.0258906	429.91	507.82	517.812	485.18	-0.323555	0.0386878	0.0772475	321.664	361.69	364.633	349.329	313.799	263.242	260.416	279.152	0.51009	0.00271203	0.00933398	446.53	591.061	454.932	497.508
CJI97_000376	0.169137	0.341553	0.448386	237.513	205.404	234.881	225.933	186.66	287.804	287.543	254.002	-0.048107	0.783864	0.84585	233.889	207.674	213.994	218.519	0.102063	0.562292	0.650716	237.475	232.001	228.952	232.81	256.51	268.167	224.945	249.874	-0.263107	0.147173	0.219768	220.914	137.262	223.752	193.976
CJI97_000377	0.187648	0.220597	0.318465	32.7033	47.8795	35.9764	38.8531	49.3083	43.1223	40.395	44.2752	0.761525	9.82896e-05	0.000735277	62.1556	64.4237	71.0645	65.8813	-0.184448	0.229346	0.324369	32.049	40.0072	40.46	37.5054	38.8739	30.4449	29.7146	33.0111	0.813364	5.02045e-05	0.000446253	64.2528	73.5872	59.9233	65.9211
CJI97_000378	-0.950418	1.94178e-05	0.000160028	56.8375	42.9217	59.0148	52.9247	20.5279	30.0952	31.4361	27.353	-1.08106	4.44425e-06	6.2208e-05	24.9006	23.7455	26.3745	25.0069	-0.889883	3.90481e-05	0.000262139	62.1845	52.4156	52.4075	55.6692	27.0837	31.8992	31.1265	30.0365	-1.08869	4.08964e-06	6.16967e-05	28.8777	22.028	27.5763	26.1607
CJI97_000379	1.05419	1.53919e-08	4.33127e-07	177.136	183.143	177.141	179.14	357.201	371.415	387.366	371.994	0.138584	0.183	0.294219	218.37	191.08	182.168	197.206	0.911668	1.08988e-07	2.14461e-06	179.378	181.576	173.25	178.068	363.093	366.657	275.208	334.986	0.0792151	0.437853	0.533777	187.964	193.296	183.105	188.122
CJI97_000380	0.27319	0.0479802	0.0958017	21.6711	21.7473	21.0183	21.4789	23.9836	28.5673	25.3041	25.9517	0.475738	0.00182799	0.00753822	32.4207	29.3632	27.8397	29.8745	0.276984	0.0450398	0.08733	18.6554	25.4259	23.5363	22.5392	22.7944	27.924	31.2134	27.3106	0.308658	0.0275952	0.0584287	27.5819	25.9517	30.2137	27.9158
CJI97_000381	0.0550331	0.443842	0.552995	142.901	150.493	134.503	142.632	147.306	148.204	149.038	148.183	0.466292	5.87216e-06	7.57523e-05	190.15	204.387	196.65	197.062	-0.0534585	0.456754	0.556071	145.981	145.833	144.827	145.547	142.066	141.869	136.822	140.252	0.516877	1.68318e-06	3.06756e-05	203.754	226.59	194.45	208.265
CJI97_000382	-0.439641	0.00217301	0.00774894	2473.16	2066.84	2570.49	2370.16	1591.04	1714.18	1937.43	1747.55	-0.910799	1.29162e-06	2.35396e-05	1195.79	1307.74	1278.46	1260.66	-0.257295	0.0482158	0.0923994	2355.79	2161.02	2287.17	2267.99	1965.48	1994.86	1732.24	1897.53	-0.866158	2.39229e-06	3.97325e-05	1324.56	1071.98	1336.13	1244.23
CJI97_000383	-0.707724	3.94418e-07	6.49116e-06	360.937	368.815	370.129	366.627	232.435	217.019	223.994	224.483	-0.411816	0.000193709	0.00127211	239.759	294.807	292.181	275.582	-0.682326	6.29936e-07	8.97948e-06	351.625	359.862	372.658	361.382	237.129	224.555	213.91	225.198	-0.210643	0.0253857	0.054526	291.313	330.649	314.917	312.293
CJI97_000384	-0.886372	2.89627e-07	5.02545e-06	1590.15	1484.7	1708.5	1594.45	763.891	870.87	952.857	862.539	0.278921	0.0166256	0.0440458	2023.74	1872.93	1906.88	1934.52	-0.770179	1.70965e-06	2.02924e-05	1647.19	1730.69	1788.49	1722.12	1016.27	1005.75	1007.26	1009.76	0.100701	0.348012	0.442608	1901.11	1654.12	1984.62	1846.62
CJI97_000385	-0.684411	0.000470032	0.002214	86.1877	65.7356	79.961	77.2948	40.7206	48.872	54.6299	48.0741	-0.550991	0.00273819	0.0104579	53.8682	51.0768	53.3112	52.7521	-0.64828	0.000753065	0.00299605	83.9926	73.9017	77.2439	78.3794	50.4171	53.3076	46.2879	50.0042	-0.642457	0.000810597	0.00363675	55.6821	35.8643	59.0118	50.1861
CJI97_000388	-0.127943	0.192143	0.285586	30.9025	28.068	34.1247	31.0317	25.5052	29.8941	29.7438	28.381	-0.426039	0.000350835	0.002051	22.8479	25.2595	21.1779	23.0951	-0.204032	0.0455709	0.0882023	30.5052	28.1066	30.6644	29.7588	24.9503	26.2175	26.3261	25.8313	-0.571132	1.76822e-05	0.000194004	20.4735	19.7105	19.8968	20.0269
CJI97_000389	0.335875	0.141707	0.22594	1.96634	2.6073	2.09221	2.22195	3.32676	2.95524	2.17006	2.81735	0.304547	0.177291	0.28708	2.32124	2.86859	3.04976	2.74653	0.491484	0.0430185	0.0840898	1.58723	1.40127	1.92774	1.63874	2.22329	2.24943	2.43278	2.30183	0.917093	0.000759173	0.00347645	2.7767	4.1073	2.42408	3.10269
CJI97_000390	0.463638	0.00626179	0.0187577	9.99727	13.8464	9.57127	11.1383	15.628	16.3041	14.195	15.3757	0.658444	0.000387356	0.00222382	17.6683	17.2315	17.8897	17.5965	0.313999	0.0488365	0.0934241	9.32768	12.7942	11.8354	11.3191	14.7321	12.2361	15.27	14.0794	0.569107	0.00137614	0.00544739	16.0493	18.3796	15.9795	16.8028
CJI97_000391	-0.399635	0.163971	0.253271	74.5345	107.828	79.961	87.4411	103.284	49.0127	46.7858	66.3609	0.595384	0.0449646	0.0964847	121.357	140.999	134.036	132.131	-0.790177	0.0113335	0.0281574	68.2508	79.6083	80.6287	76.1626	53.898	39.4814	38.7724	44.0506	1.13654	0.000827285	0.0036858	141.334	233.221	127.894	167.483
CJI97_000392	-0.19274	0.075959	0.136782	100.656	126.671	98.1416	108.49	93.5103	101.986	89.2911	94.9291	0.0133027	0.897235	0.929766	111.458	105.301	111.751	109.503	-0.226655	0.0402932	0.0797915	101.017	124.429	123.779	116.408	94.0071	100.507	103.936	99.4833	0.0551764	0.593698	0.673147	119.102	119.938	123.803	120.947
CJI97_000393	-0.279908	0.211016	0.307494	13.4953	13.313	11.447	12.7518	6.49879	11.0771	13.8566	10.4775	0.0446215	0.836939	0.88743	14.4262	12.1317	12.9146	13.1575	-0.170095	0.437721	0.538583	11.9803	14.9062	14.9287	13.9384	10.3754	13.0312	13.7495	12.3854	-0.00126662	0.995331	0.99597	13.3282	11.5188	16.9104	13.9191
CJI97_000394	0.0194891	0.904544	0.930589	28.2118	32.8283	28.3771	29.8057	37.1875	26.3961	27.1357	30.2398	-0.0688352	0.672376	0.75871	26.7423	28.666	29.8502	28.4195	-0.204683	0.22012	0.313525	28.5049	27.1318	30.5075	28.7147	27.196	24.5498	23.0028	24.9162	0.213519	0.200471	0.283015	28.2298	43.597	28.1193	33.3154
CJI97_000395	-0.123098	0.408994	0.517618	141.949	129.555	136.162	135.889	98.2039	136.122	139.919	124.748	-0.0803664	0.5873	0.692493	133.021	125.521	127.034	128.525	-0.0841271	0.570113	0.657524	140.807	145.427	146.172	144.135	115.566	146.426	145.901	135.965	-0.274246	0.0774354	0.131793	126.469	91.9209	139.103	119.165
CJI97_000396	-0.405596	0.00095555	0.00395247	61.0807	59.7507	61.9487	60.9267	47.2451	45.1729	45.5713	45.9965	-0.361907	0.00235523	0.00920234	48.113	44.3834	49.7162	47.4042	-0.495334	0.000153736	0.000803598	59.4449	62.854	55.2767	59.1919	42.1752	46.2297	37.556	41.9869	-0.263312	0.0182767	0.0423287	47.9814	42.8169	57.1307	49.3097
CJI97_000397	-0.40879	0.00514164	0.0159022	120.05	152.29	131.833	134.725	122.445	96.0754	86.0062	101.509	0.363932	0.0106507	0.0310157	166.612	182.494	171.059	173.388	-0.634356	0.000131021	0.000706626	130.218	126.338	125.706	127.421	94.4113	80.2232	71.6365	82.0904	0.460293	0.00216524	0.00785532	174.951	187.123	163.868	175.314
CJI97_000398	-0.222597	0.0493216	0.0980116	42.2452	31.9987	39.3913	37.8784	31.7718	32.2865	33.3075	32.4553	-0.114074	0.290562	0.416157	37.0056	34.2438	33.7348	34.9947	-0.30088	0.0110788	0.0276258	41.7245	34.5037	35.3493	37.1925	27.9371	32.0156	30.6052	30.186	-0.249544	0.029818	0.0620228	31.4878	29.1871	33.1614	31.2788
CJI97_000399	0.0353071	0.799907	0.860427	36.6774	49.1437	34.6778	40.1663	39.818	45.2935	38.4042	41.1719	0.0260002	0.851694	0.897816	41.0534	38.7857	42.8841	40.9077	0.147428	0.296976	0.395992	39.9416	49.7755	43.8448	44.5206	42.0404	48.1882	57.7132	49.314	0.014764	0.915349	0.938151	45.686	41.4401	47.8029	44.9763
CJI97_000400	0.00917768	0.938833	0.955764	86.9121	67.8886	85.0833	79.9613	88.3526	73.5593	79.5159	80.4759	-0.307437	0.0191775	0.0493381	58.9903	67.5314	67.2992	64.6069	0.0679382	0.572049	0.659198	83.5143	70.6118	71.9538	75.36	87.4046	73.824	75.7636	78.9974	-0.130414	0.28487	0.376614	66.4002	77.8781	62.2892	68.8558
CJI97_000401	-0.227848	0.0519649	0.101765	69.629	57.8347	68.7785	65.4141	47.5288	61.8991	58.0741	55.834	-0.200623	0.0827031	0.155742	58.1462	58.9256	53.686	56.9193	-0.156723	0.167524	0.2519	71.7297	62.0011	61.5082	65.0796	58.2098	56.5266	60.4067	58.381	-0.360811	0.00434592	0.0136117	54.2197	44.882	52.9031	50.6683
CJI97_000402	-0.590494	0.183873	0.277162	18.2973	9.30333	14.2126	13.9377	3.06887	11.64	12.9009	9.20327	-0.290043	0.501369	0.620793	12.5846	10.6974	10.9042	11.3954	-0.525811	0.232279	0.32741	16.1114	14.9875	13.808	14.969	7.43343	11.0145	12.7286	10.3922	-0.76926	0.0894932	0.147962	11.1068	3.94668	11.2089	8.75414
CJI97_000403	0.148398	0.182024	0.274985	149.421	154.423	153.693	152.513	162.547	179.124	165.423	169.031	-0.72344	4.86492e-06	6.5464e-05	87.6125	94.3845	95.1048	92.3673	0.376643	0.00277515	0.00877291	148.656	141.894	139.85	143.467	172.002	182.204	204.592	186.266	-0.801038	1.43045e-06	2.6927e-05	93.3527	65.5332	88.0814	82.3224
CJI97_000404	-0.101054	0.668022	0.75521	63.523	53.2917	58.8224	58.5457	31.7976	66.0405	65.7589	54.5323	-0.490527	0.0507587	0.106437	43.7583	39.8614	41.3847	41.6682	0.05489	0.815207	0.857919	62.228	59.4625	61.3961	61.0289	51.1357	65.6601	73.3742	63.39	-0.574439	0.0251636	0.054139	45.7045	28.2004	48.9664	40.9571
CJI97_000405	0.184059	0.00725416	0.0211586	57.9966	55.4447	57.6681	57.0365	63.5953	66.4225	64.3653	64.7943	0.249843	0.000716782	0.003628	69.3879	65.4397	68.6281	67.8186	0.122603	0.056999	0.105905	61.2279	63.0977	59.8046	61.3767	67.3276	67.3666	65.7718	66.822	0.109842	0.08467	0.141621	64.9563	64.9366	68.8051	66.2327
CJI97_000406	0.262576	0.0459696	0.0926385	44.1908	57.1829	53.7242	51.6993	75.9997	58.0795	52.0616	62.0469	0.123832	0.321879	0.448582	56.7458	55.0012	57.2469	56.3313	0.358144	0.00949834	0.0243195	45.3556	46.5465	49.2021	47.0347	60.231	60.4631	60.1677	60.2873	0.354502	0.0100935	0.0263041	57.6443	66.5887	56.1999	60.1443
CJI97_000407	-0.0242122	0.884461	0.91635	11.2806	15.1105	12.5292	12.9734	9.0003	15.0777	14.1353	12.7378	0.324232	0.0645925	0.127797	16.9201	14.6418	17.1741	16.2453	0.0864661	0.603991	0.68677	13.2197	14.3579	13.9873	13.855	14.0584	14.9122	15.1614	14.7107	0.317308	0.0696685	0.120923	18.8631	14.7542	18.1515	17.2562
CJI97_000408	-0.596091	0.0444935	0.0903075	18.525	14.1624	17.1706	16.6193	7.1693	12.4241	13.2991	10.9642	-0.340826	0.22687	0.346592	14.1385	10.4982	14.7036	13.1134	-0.747769	0.0145359	0.034537	19.1554	20.8159	19.7257	19.899	10.3978	13.3414	11.7946	11.8446	-1.02139	0.0018818	0.00703861	11.7547	5.04808	12.5276	9.77681
CJI97_000409	0.0444975	0.780353	0.846097	203.94	174.946	194.792	191.226	141.168	215.531	234.845	197.181	-0.413479	0.0183481	0.0477187	149.941	135.78	144.991	143.571	0.147113	0.362366	0.465471	214.95	213.805	209.137	212.631	220.533	252.867	232.96	235.453	-0.726181	0.000305748	0.00173589	138.891	100.755	145.91	128.519
CJI97_000410	-0.728197	2.33222e-06	2.82729e-05	92.3765	73.1822	87.0793	84.2127	47.8899	49.4751	55.1077	50.8242	0.103208	0.320033	0.446812	85.5599	98.2492	87.5571	90.4554	-0.65917	7.66978e-06	6.86237e-05	89.4718	72.866	72.8056	78.3811	49.4739	49.119	50.3063	49.6331	0.102378	0.324216	0.418345	82.7272	88.2496	81.4685	84.1484
CJI97_000411	-0.639122	5.64585e-05	0.000382327	14.2197	17.0462	14.405	15.2236	9.64503	9.46882	10.2132	9.77569	-0.0994986	0.404209	0.532829	14.0809	14.0043	14.5503	14.2118	-0.629904	6.72341e-05	0.000408443	13.4588	16.1044	12.5527	14.0387	8.19699	8.90076	10.1221	9.07328	0.0392708	0.74011	0.79959	14.8276	13.1479	15.3008	14.4254
CJI97_000412	0.0150596	0.872326	0.908457	32.1237	30.379	27.7038	30.0688	28.703	30.1354	32.312	30.3835	0.154989	0.111709	0.199505	32.1137	35.1203	33.2236	33.4859	-0.131267	0.174249	0.259794	31.1792	32.676	26.809	30.2214	28.6782	27.6331	26.4782	27.5965	0.100518	0.291385	0.382711	32.2653	34.8317	30.1362	32.4111
CJI97_000413	-0.404514	0.0322621	0.0694549	173.721	216.584	181.085	190.463	182.869	124.643	124.271	143.927	0.0223427	0.898184	0.930096	190.706	194.825	194.793	193.441	-0.517482	0.00859634	0.0223168	169.572	185.861	174.505	176.646	143.369	115.341	111.517	123.409	0.235085	0.190754	0.271841	182.04	270.738	171.024	207.934
CJI97_000414	0.646271	3.39368e-05	0.000256155	115.579	102.811	110.935	109.775	140.988	181.918	192.459	171.788	0.434684	0.00144789	0.00632623	151.898	150.601	142.623	148.374	0.648787	3.23992e-05	0.000223867	120.542	115.98	118.69	118.404	171.777	193.315	191.82	185.638	0.0648123	0.57343	0.656056	136.262	104.312	130.92	123.831
CJI97_000415	-0.360133	0.0787398	0.140901	57.6033	36.601	52.9065	49.0369	26.382	41.2728	46.8256	38.1601	-0.607026	0.00615306	0.0201673	31.9027	33.4868	31.1791	32.1895	-0.34579	0.0897162	0.152506	58.1621	54.1418	49.7849	54.0296	40.3786	46.792	40.358	42.5095	-0.973161	0.000128242	0.000896373	29.47	21.8444	31.2028	27.5057
CJI97_000417	-0.0199413	0.809485	0.866098	87.8228	91.6901	86.406	88.6396	92.943	85.4606	83.8959	87.4332	-0.0429213	0.604846	0.707346	84.3321	82.6711	91.118	86.0404	0.0594623	0.475302	0.572966	79.4701	93.8241	91.9933	88.4292	87.4719	91.8	97.1807	92.1509	0.0303787	0.713636	0.777952	83.6527	92.9305	94.3646	90.3159
CJI97_000418	-0.0749542	0.681345	0.767396	4.802	5.90593	6.44498	5.71764	6.21511	5.20685	4.87767	5.43321	1.52006	2.53978e-07	6.32731e-06	19.9704	15.1199	14.0902	16.3935	0.100861	0.579811	0.6656	4.78343	5.93001	6.09702	5.60349	5.00802	5.70114	7.32005	6.00974	1.17083	6.44387e-06	9.13752e-05	12.9579	11.1746	13.7106	12.6144
CJI97_000419	0.959498	0.000119375	0.000713229	64.0612	82.288	72.6503	72.9998	102.536	168.449	154.811	141.932	0.58374	0.00697851	0.022138	118.326	100.201	109.706	109.411	0.858858	0.000342075	0.00157442	64.9894	88.2799	87.6223	80.2972	131.893	159.671	145.315	145.626	0.272584	0.16632	0.242884	109.587	71.9122	109.433	96.9773
CJI97_000420	0.541318	0.02875	0.0634584	37.1534	56.215	43.4074	45.5919	54.3887	81.9425	62.6929	66.3414	-0.191573	0.407049	0.535923	37.9648	40.1602	41.6573	39.9275	0.777615	0.00330353	0.0100908	45.0729	63.5851	62.1358	56.9313	68.6076	91.7612	132.434	97.601	-0.439926	0.0684544	0.119159	44.0014	33.7074	48.1519	41.9536
CJI97_000421	0.141411	0.457161	0.565052	35.6011	37.075	33.5235	35.3999	29.1672	43.3435	44.556	39.0222	-0.251533	0.194908	0.308614	30.9819	27.8691	30.3613	29.7374	0.347607	0.0794155	0.138907	35.5713	39.398	35.6631	36.8775	41.6587	46.9472	52.1743	46.9267	-0.431075	0.034446	0.0694934	30.6363	18.0125	33.3359	27.3282
CJI97_000422	-1.19194	6.84364e-05	0.000444591	95.4398	77.1129	120.194	97.5822	27.0525	47.5049	53.4154	42.6576	-0.788409	0.00258579	0.00999733	57.9543	58.9853	52.5274	56.489	-0.993172	0.000390031	0.00175498	111.149	104.912	93.6745	103.245	48.0815	52.1053	55.4108	51.8659	-1.20658	5.97601e-05	0.000501634	54.738	32.17	47.2211	44.7097
CJI97_000423	0.234828	0.300346	0.405968	48.5375	45.4895	43.3593	45.7954	33.7576	65.5379	62.2549	53.8501	-0.205113	0.36421	0.491802	44.4489	36.3355	38.4031	39.7292	0.644483	0.00982658	0.02495	43.964	52.7608	48.0365	48.2538	64.2733	71.4776	90.5557	75.4355	-0.363617	0.117896	0.18336	38.1889	26.9843	47.2793	37.4841
CJI97_000424	-0.212186	0.0965223	0.165576	51.4145	70.2589	54.3254	58.6663	52.2998	53.3752	46.2881	50.6543	0.692649	3.07437e-05	0.000287704	91.9289	97.1336	95.4456	94.836	-0.246752	0.0567758	0.10557	56.0313	62.3869	61.9341	60.1174	48.1489	48.0331	55.8235	50.6685	0.652184	5.85214e-05	0.000495062	108.199	81.9624	93.2398	94.467
CJI97_000425	-0.602493	0.00723661	0.0211301	143.998	160.073	155.112	153.061	79.7649	115.315	107.269	100.783	-0.124576	0.531105	0.648042	135.246	138.31	147.632	140.396	-0.534454	0.0147554	0.0349331	139.002	175.016	155.519	156.512	94.1643	110.261	119.749	108.058	-0.148717	0.45591	0.549866	171.933	87.6989	163.829	141.154
CJI97_000427	-0.155439	0.272619	0.376085	13.516	12.9575	12.6735	13.049	11.1408	11.1173	12.881	11.713	-0.388052	0.0120476	0.0341138	10.0331	9.88069	10.0012	9.97167	0.151315	0.282875	0.38109	13.1327	13.1191	13.8752	13.3757	13.9461	13.5935	17.0294	14.8564	-0.136988	0.330582	0.424643	10.0702	15.3507	11.112	12.1776
CJI97_000428	-0.731819	0.00145853	0.00555878	21.1537	27.91	23.1827	24.0821	11.0892	16.4448	15.9072	14.4804	0.646931	0.0033779	0.0124084	39.2309	33.427	40.4817	37.7132	-0.801117	0.000675527	0.00276264	22.5473	29.0002	27.7504	26.4326	12.4864	16.5411	16.4647	15.164	0.427492	0.0366663	0.07273	40.2807	25.9058	40.4143	35.5336
CJI97_000429	0.222963	0.372394	0.481083	7.88605	6.77503	7.45501	7.37203	5.49302	9.62965	10.6114	8.57803	0.578534	0.0294906	0.0689765	10.6278	11.1158	11.279	11.0075	0.0700402	0.775492	0.825661	8.30577	8.26545	9.63868	8.73663	6.98428	9.69582	10.8172	9.16575	-0.00986338	0.967919	0.977023	10.0146	5.50699	10.4526	8.65809
CJI97_000430	-0.1573	0.159163	0.24786	26.1005	26.5866	26.4292	26.3721	24.7831	23.1996	22.9748	23.6525	0.317344	0.0086743	0.0264218	32.2096	33.7657	32.6103	32.8619	-0.172019	0.126249	0.202021	26.0044	24.4308	24.545	24.9934	23.3783	20.0316	23.1548	22.1882	0.454468	0.000587568	0.00283696	28.5075	40.7518	33.5299	34.263
CJI97_000431	0.205691	0.0105239	0.0284213	255.065	274.478	247.001	258.848	311.091	299.384	285.095	298.523	0.174927	0.0254374	0.0615371	281.081	295.405	300.171	292.219	0.066561	0.36207	0.46542	246.259	262.179	252.578	253.672	268.367	266.325	262.262	265.651	0.252431	0.00265327	0.0092076	291.517	319.452	295.583	302.184
CJI97_000432	1.38595	1.49705e-06	2.00753e-05	16.8277	20.5819	17.6275	18.3457	46.6004	53.3149	43.9587	47.958	-0.198134	0.29908	0.424099	15.7116	13.8848	18.3667	15.9877	1.41931	1.11656e-06	1.43357e-05	14.2416	21.3237	19.7705	18.4452	45.6561	52.8228	49.5461	49.3417	-0.152792	0.420123	0.515753	18.9926	11.45	19.2763	16.573
CJI97_000433	1.10967	2.29502e-09	8.96708e-08	147.33	157.979	153.573	152.961	310.884	356.639	322.722	330.082	0.186227	0.0590075	0.119222	179.752	177.952	164.414	174.04	1.13963	1.57528e-09	6.78998e-08	142.35	161.877	165.001	156.409	321.21	337.065	375.56	344.612	0.0537737	0.565176	0.648526	167.12	146.188	173.719	162.342
CJI97_000434	-0.656888	0.000473631	0.00222709	4849.59	5999.18	4808.17	5218.98	4097.95	2957.75	2874.7	3310.13	-0.491705	0.0046991	0.0162346	3566.1	3721.32	3847.55	3711.66	-0.668059	0.000406639	0.00182438	4732.31	5158.21	5089.49	4993.34	3357.46	2986.6	3083.65	3142.57	-0.225055	0.151501	0.225364	3836.79	5014.44	3965.14	4272.12
CJI97_000435	-1.03134	0.0123663	0.0323498	33.5726	23.2879	31.9122	29.5909	7.47876	18.2139	17.5795	14.4241	0.566998	0.13321	0.228872	46.0987	44.8217	40.5669	43.8291	-1.07346	0.00946779	0.0242545	35.8105	37.1438	39.7651	37.5731	13.744	21.0787	18.702	17.8416	-0.0745086	0.837294	0.878299	47.278	13.8822	45.7472	35.6358
CJI97_000436	1.9146	1.57527e-11	1.66749e-09	101.711	107.729	104.009	104.483	450.479	374.511	356.826	393.939	0.258982	0.0316092	0.072834	136.55	130.521	108.036	125.036	1.74524	5.81886e-11	5.35631e-09	106.562	98.0685	98.1128	100.914	369.179	351.784	293.997	338.32	0.0840571	0.455364	0.549451	107.625	112.526	100.764	106.972
CJI97_000437	0.203112	0.0259757	0.058537	51.2904	48.5511	46.9906	48.944	52.0161	56.6521	60.3437	56.3373	-0.00498569	0.952663	0.970717	48.2665	50.1605	47.9102	48.7791	0.251785	0.00775853	0.0205373	54.3136	48.5367	49.2693	50.7066	57.0196	60.1335	63.969	60.374	0.0200899	0.811106	0.85686	48.7774	56.4926	49.0052	51.4251
CJI97_000438	0.424506	0.277113	0.381303	2.04913	1.12588	2.40484	1.85995	1.80522	3.90011	1.71216	2.4725	-0.685346	0.10079	0.183688	1.59226	0.996038	0.868926	1.15241	-0.20695	0.586252	0.671433	2.54391	2.31514	2.68986	2.51631	2.04363	1.76464	2.73687	2.18171	-0.673986	0.0947266	0.154168	2.40647	1.30791	0.989025	1.5678
CJI97_000439	-1.14239	0.0318982	0.068773	1.2005	1.18514	0.673356	1.01966	0.541566	0.341762	0.51763	0.466986	-1.07484	0.0372207	0.0832561	0.728985	0.358574	0.374831	0.487463	-1.34672	0.0138242	0.0331038	1.45677	0.913871	0.896621	1.08909	0.26949	0.542966	0.456145	0.422867	-1.43826	0.00937033	0.0248003	0.573851	0.0458916	0.542994	0.387579
CJI97_000440	-0.438625	0.0619713	0.116823	27.4252	27.4754	29.4112	28.104	16.5822	25.4512	20.1079	20.7138	-0.0134517	0.951326	0.97007	27.4521	27.8691	28.1975	27.8396	-0.500823	0.0353183	0.0717596	34.5711	37.1844	31.3817	34.3791	19.1562	25.8297	27.89	24.292	-0.46159	0.0497951	0.0925837	30.6363	14.6624	29.5156	24.9381
CJI97_000441	-0.101644	0.769963	0.837674	47.544	34.6653	37.3472	39.8521	19.4448	47.6054	44.2175	37.0893	-0.396515	0.264036	0.389236	32.5933	26.893	31.3324	30.2729	-0.34587	0.326279	0.427715	49.8781	50.7706	46.6243	49.091	25.9833	46.1327	43.7248	38.6136	-0.901045	0.0189144	0.0435086	32.4504	12.0236	34.2668	26.2469
CJI97_000442	0.0865799	0.660629	0.749661	147.351	120.627	134.815	134.265	102.897	159.06	165.642	142.533	-0.653666	0.00404928	0.0143642	87.766	82.4122	85.8533	85.3438	0.0788702	0.688891	0.756715	155.157	152.068	138.461	148.562	141.37	158.934	170.425	156.909	-0.913344	0.000263138	0.00155506	89.2617	51.3757	95.916	78.8511
CJI97_000443	-0.983562	1.86217e-09	7.6617e-08	70.1051	68.1059	76.7625	71.6578	37.5743	35.9855	35.159	36.2396	-0.260147	0.00497379	0.0169358	57.1486	61.2563	61.0804	59.8284	-1.12407	2.76166e-10	1.72397e-08	70.9687	74.3891	77.6026	74.3201	31.4405	37.0768	33.7548	34.0907	-0.408837	0.000106858	0.000784129	55.4229	52.5	60.0008	55.9746
CJI97_000444	-0.541409	0.0114087	0.0303133	365.47	506.765	371.789	414.674	394.982	238.912	221.008	284.967	0.391942	0.0545605	0.112391	509.503	572.164	550.729	544.132	-0.654088	0.00333349	0.0101481	345.776	396.803	384.561	375.713	245.281	233.863	237.13	238.758	0.73008	0.00144153	0.00566084	569.372	755.973	544.332	623.225
CJI97_000445	0.604013	1.41788e-05	0.000125415	28.812	28.3445	24.8901	27.3489	43.3768	42.3785	39.0014	41.5856	1.31467	5.08349e-10	4.76008e-08	67.2585	70.2605	66.6347	68.0512	0.720359	1.73461e-06	2.05243e-05	26.3306	28.8986	26.6745	27.3012	40.2214	44.0384	50.6973	44.9857	1.28775	6.86742e-10	7.17249e-08	64.5675	74.3444	61.1062	66.6727
CJI97_000446	-0.0064845	0.967072	0.976392	10.4319	8.80952	8.94601	9.39582	7.81402	8.88581	11.3281	9.34265	0.714737	0.000274027	0.00167784	15.654	15.9366	14.6866	15.4257	0.0109188	0.944518	0.958118	9.69731	10.012	8.69722	9.46883	8.06224	10.4521	10.1004	9.53823	0.635868	0.000791972	0.00357539	16.6787	11.9089	15.5335	14.707
CJI97_000447	-0.473574	0.0230089	0.0529272	9.97658	12.3649	11.2066	11.1827	6.36984	8.86571	8.87934	8.0383	0.724485	0.00128927	0.00580118	18.0136	17.7095	19.7127	18.4786	-0.366743	0.0678864	0.1223	9.5886	12.7942	12.8889	11.7572	9.36478	10.7624	7.21144	9.11286	0.651139	0.00293089	0.00989457	19.6961	14.0428	21.6228	18.4539
CJI97_000448	-0.416618	0.000341145	0.0017187	122.451	120.331	127.144	123.309	93.7682	91.3912	91.9788	92.3794	0.190345	0.0540289	0.111656	121.53	160.262	140.306	140.699	-0.392008	0.000595471	0.00250504	113.519	106.882	111.002	110.468	86.4838	85.3038	80.7594	84.1824	0.214388	0.0325852	0.0662169	136.762	114.11	133.596	128.156
CJI97_000449	0.166994	0.203426	0.298813	153.374	160.487	175.289	163.05	174.951	164.991	209.202	183.048	0.168123	0.200438	0.315347	197.382	183.869	168.35	183.2	0.050661	0.692588	0.760196	165.55	168.761	169.26	167.857	205.419	175.165	140.992	173.859	-0.0912657	0.478884	0.57073	176.968	150.525	145.193	157.562
CJI97_000450	-0.256436	0.00229021	0.00809776	39.1612	41.8551	38.7901	39.9355	34.3507	33.1911	32.77	33.4373	0.410829	2.63072e-05	0.000258709	54.8082	50.28	54.1971	53.0951	-0.180852	0.0210022	0.046614	37.7456	41.1648	42.0515	40.3206	33.7985	36.2624	36.6437	35.5682	0.467084	6.05748e-06	8.63469e-05	55.2934	57.8005	54.1249	55.7396
CJI97_000451	-0.457429	0.000447654	0.00212147	34.8145	32.9863	33.4513	33.7507	23.2615	27.9843	22.4771	24.5743	-0.030542	0.770904	0.836186	32.766	32.4907	33.8711	33.0426	-0.480807	0.000278742	0.00132794	34.6146	36.4533	35.9993	35.6891	23.2435	26.4696	26.9995	25.5709	-0.228785	0.041663	0.0805237	34.9679	26.7548	29.6126	30.4451
CJI97_000452	0.419124	0.0055602	0.0169744	6.62345	7.94042	8.22456	7.59614	10.7024	10.4941	9.27752	10.158	-0.22503	0.106331	0.191664	6.82944	5.71726	6.93437	6.49369	0.413333	0.00624252	0.0171053	6.43588	6.6611	7.6437	6.91356	8.80334	9.19164	9.62249	9.20582	0.116878	0.387552	0.483194	6.59004	8.62762	7.29163	7.5031
CJI97_000454	0.0182042	0.86512	0.903725	89.9962	81.6757	85.6124	85.7614	74.9681	96.5578	88.9726	86.8329	0.300192	0.0117479	0.0334571	106.931	100.321	109.536	105.596	0.0277424	0.795798	0.841834	87.9281	89.6203	86.905	88.1511	81.88	95.6202	92.0762	89.8588	0.179986	0.107218	0.170462	111.29	84.5324	103.731	99.8512
CJI97_000456	0.61058	6.29956e-05	0.000418763	9.00376	10.2317	8.44099	9.22548	14.8544	13.389	14.0556	14.0997	0.97506	2.28286e-07	5.87838e-06	20.143	17.849	16.4585	18.1502	0.599408	7.41612e-05	0.000443091	9.17548	10.4791	9.95249	9.86901	15.0016	13.3027	16.5733	14.9592	0.843945	1.4293e-06	2.6927e-05	17.4007	18.8156	16.9492	17.7218
CJI97_000457	-0.403443	0.000889271	0.00372657	251.65	230.944	283.603	255.399	179.593	200.996	198.65	193.08	-0.181882	0.0842758	0.158265	218.907	236.798	219.719	225.141	-0.158231	0.128859	0.20523	263.393	235.88	237.201	245.491	216.176	204	239.802	219.993	-0.19552	0.0653888	0.114928	223.543	189.991	229.57	214.368
CJI97_000458	-0.251732	0.0150377	0.0379507	38.1676	39.1688	34.8702	37.4022	31.5913	29.7936	32.8695	31.4181	0.345755	0.00173701	0.00728473	50.2424	44.6822	47.6887	47.5378	-0.28275	0.00749949	0.0199767	35.7887	38.3217	39.541	37.8838	32.6532	32.2677	28.4982	31.1397	0.276208	0.00850485	0.022923	40.1141	48.8057	48.7337	45.8845
CJI97_000459	-0.386214	0.0301066	0.0660363	215.511	296.166	240.532	250.736	246.026	173.394	156.225	191.881	0.206784	0.219613	0.338264	270.166	281.261	316.715	289.381	-0.471649	0.0104049	0.0262466	194.642	243.272	250.135	229.35	180.94	155.773	159.477	165.397	0.563836	0.00318091	0.0105532	304.234	382.966	329.908	339.036
CJI97_000460	-0.886165	3.56826e-07	5.96283e-06	555.563	512.374	548.617	538.851	318.57	258.292	297.796	291.553	-0.619094	2.63424e-05	0.000258709	333.875	361.681	356.941	350.833	-1.02682	5.1524e-08	1.20097e-06	598.841	520.683	497.423	538.982	292.599	273.713	227.269	264.527	-0.545957	9.98716e-05	0.000748142	357.824	385.536	364.155	369.172
CJI97_000461	-0.291026	0.287103	0.392464	1343.44	2061.47	1456.28	1620.4	2050.32	997.764	925.224	1324.43	-1.03759	0.00133661	0.00595831	715.94	795.535	856.608	789.361	-0.383287	0.166643	0.250772	1391	1557.11	1551.11	1499.74	1311.45	1039.97	1098.09	1149.84	-0.397165	0.152756	0.226857	949.539	1525	941.997	1138.85
CJI97_000462	0.662707	0.000608498	0.00271773	64.9719	68.8367	70.9909	68.2665	76.9539	126.412	120.727	108.031	0.30754	0.0646619	0.127887	88.6293	80.0217	84.797	84.4826	0.759902	0.000170157	0.000876805	67.3376	78.7147	80.7631	75.6052	111.434	134.539	138.103	128.026	0.0588745	0.708568	0.773515	83.9674	65.9004	86.3554	78.7411
CJI97_000463	0.424323	0.00486196	0.0151581	117.463	99.3737	116.322	111.053	148.337	140.605	158.116	149.019	-0.340979	0.0183918	0.0477545	89.7611	93.4483	79.8219	87.6771	0.465647	0.00250165	0.00802509	123.456	95.9564	97.2834	105.565	153.699	151.197	132.434	145.777	-0.275224	0.0500383	0.0929088	86.3924	103.623	71.714	87.2432
CJI97_000464	0.622932	0.000212837	0.00115592	74.1206	67.7306	75.2956	72.3823	115.07	104.499	114.834	111.468	-0.245852	0.0773387	0.147897	62.4434	64.9018	55.7816	61.0423	0.534189	0.000856516	0.00332742	81.5574	66.936	63.2118	70.5684	112.175	101.942	92.4672	102.195	-0.239156	0.0851349	0.142111	57.3851	72.9677	49.0634	59.8054
CJI97_000465	2.40036	7.03144e-12	1.00494e-09	145.468	177.988	151.818	158.424	861.321	812.529	835.395	836.415	0.527781	0.000832432	0.00406194	274.156	222.415	188.676	228.416	2.36614	8.5687e-12	1.22465e-09	135.936	161.715	157.828	151.826	829.063	814.895	704.354	782.771	0.430542	0.00405535	0.0128423	212.991	216.953	183.939	204.628
CJI97_000466	0.416263	0.00881854	0.0247896	66.7934	59.4346	62.574	62.934	66.9736	99.4528	85.4487	83.9584	0.0501956	0.723107	0.799915	66.5295	61.9735	66.9755	65.1595	0.479586	0.00342347	0.0103581	63.6196	62.1432	61.3513	62.3714	80.5326	101.864	78.4787	86.9585	-0.0950551	0.50491	0.595994	61.9389	47.6126	65.5859	58.3791
CJI97_000467	-0.106599	0.531806	0.637159	108.252	73.6168	101.773	94.5472	66.5868	98.146	98.5886	87.7738	0.183134	0.288148	0.413565	115.851	103.448	102.704	107.334	-0.127098	0.457041	0.556296	113.65	89.3766	92.5761	98.5342	83.991	97.1715	89.4914	90.218	-0.112288	0.510201	0.600803	97.999	74.964	100.454	91.1389
CJI97_000468	0.216805	0.0105589	0.0284793	88.4852	80.6288	84.5783	84.5641	100.705	102.89	91.2422	98.2794	-0.0502228	0.511569	0.630579	81.397	84.205	79.413	81.6717	0.253696	0.00377501	0.0112463	86.5148	77.2119	80.4269	81.3845	92.1656	104.792	94.118	97.0253	-0.00769359	0.919397	0.941234	82.3199	78.5894	81.9339	80.9477
CJI97_000469	-0.445973	0.00268878	0.00920148	1368.14	1505.97	1337.07	1403.73	1266.46	897.166	927.812	1030.48	-0.448036	0.00259705	0.0100219	980.85	1100.38	1005.74	1028.99	-0.429427	0.00354478	0.0106599	1345.16	1224.4	1214.7	1261.42	995.361	930.857	883.814	936.677	-0.244768	0.0688304	0.11966	1069.96	1156.47	967.324	1064.58
CJI97_000471	0.0680012	0.539799	0.644036	49.9657	40.749	48.4816	46.3987	42.0616	53.7974	49.9911	48.6167	-0.12604	0.262665	0.387961	41.3795	45.4791	40.6862	42.5149	0.0357529	0.746219	0.802517	47.6386	43.3987	42.6343	44.5572	41.7709	49.9916	45.2453	45.6693	-0.181536	0.114521	0.17893	41.706	35.566	40.5694	39.2805
CJI97_000472	0.674333	3.3959e-05	0.000256155	17.5728	18.4881	17.0022	17.6877	33.5513	28.4266	22.7757	28.2512	0.124474	0.307695	0.433038	19.0495	19.1239	19.6786	19.284	0.810494	4.22655e-06	4.28254e-05	14.5895	16.5309	16.722	15.9474	25.871	30.6388	27.3904	27.9668	0.363085	0.00745251	0.0206714	20.344	19.5039	21.681	20.5096
CJI97_000473	-0.175703	0.136019	0.218616	109.804	106.208	110.022	108.678	78.4239	98.1862	111.967	96.1925	0.393561	0.00289624	0.0109766	157.173	130.6	140.51	142.761	-0.26052	0.0334248	0.0687094	121.651	122.824	125.303	123.259	103.529	107.468	97.6803	102.893	0.0941838	0.411524	0.50726	138.594	115.463	140.635	131.564
CJI97_000474	0.0127907	0.886425	0.917335	200.422	182.63	180.652	187.901	214.769	173.092	180.912	189.591	-0.148264	0.112092	0.200121	164.962	169.546	174.143	169.55	-0.0939642	0.302331	0.402047	188.88	183.343	187.842	186.688	174.517	191.24	158.978	174.912	-0.152995	0.102009	0.163521	163.27	174.021	166.428	167.906
CJI97_000475	2.07899	3.60224e-08	8.68273e-07	53.9811	84.9941	50.6219	63.199	326.925	250.11	224.393	267.142	0.516833	0.0216041	0.0539705	87.6509	95.3806	88.3408	90.4574	2.14653	2.40419e-08	6.62124e-07	47.4864	65.9002	66.8655	60.084	257.722	253.022	287.393	266.046	0.900751	0.000443817	0.00230878	99.9057	142.287	94.4228	112.205
CJI97_000476	0.0326062	0.895891	0.924109	803.363	479.032	846.793	709.729	420.126	809.976	947.601	725.901	0.220299	0.382649	0.511109	738.079	934.383	807.948	826.803	-0.374935	0.146518	0.2267	1331.99	1048.31	1127.41	1169.24	779.522	892.888	1032.52	901.643	-0.593155	0.0285043	0.0599143	764.537	753.563	807.122	775.074
CJI97_000478	-0.428903	0.10371	0.174868	140.583	176.072	151.265	155.973	172.708	90.5066	84.5528	115.922	-0.344422	0.18424	0.295775	112.609	134.863	121.087	122.853	-0.351189	0.176853	0.262701	121.608	129.607	128.71	126.642	121.675	90.365	85.8205	99.2867	0.111353	0.659381	0.730836	114.659	190.955	104.895	136.836
CJI97_000479	1.33935	3.49435e-09	1.28228e-07	45.7639	42.7242	45.2351	44.5744	119.686	115.556	103.148	112.796	1.12805	3.6099e-08	1.48526e-06	90.9122	117.473	83.911	97.4319	1.26781	7.41611e-09	2.48623e-07	42.8552	40.9211	51.7575	45.1779	112.759	108.729	104.848	108.779	1.1395	3.15574e-08	1.49033e-06	99.5725	99.08	99.9109	99.5211
CJI97_000480	0.131627	0.173208	0.264835	813.65	750.152	797.181	786.994	869.264	811.625	905.633	862.174	0.395688	0.000582309	0.0030884	995.506	1112.39	998.14	1035.35	0.0211437	0.821702	0.862684	839.143	750.085	764.706	784.645	810.536	807.914	770.234	796.228	0.422145	0.000323161	0.00181227	1001.63	1155.41	997.053	1051.37
CJI97_000481	0.321345	0.00340541	0.0112294	61.2462	68.817	64.6662	64.9098	91.3699	77.4996	74.4989	81.1228	-0.0273831	0.773128	0.837762	63.4409	65.3799	62.256	63.6923	0.419481	0.000381013	0.00171867	60.5103	62.6103	64.8257	62.6488	83.0254	80.7468	87.6016	83.7913	0.130345	0.182145	0.261771	64.6416	78.337	62.774	68.5842
CJI97_000482	0.627412	8.98106e-05	0.000561937	56.7961	53.3312	53.9646	54.6973	99.0033	80.3945	74.1604	84.5194	-0.0376959	0.757648	0.827426	52.2759	52.6505	54.9298	53.2854	0.627218	9.07418e-05	0.000524834	52.4437	48.7804	49.6056	50.2766	85.3385	75.2008	72.4402	77.6598	0.0852894	0.488327	0.580202	47.2409	64.7531	48.0744	53.3561
CJI97_000483	-0.390567	0.238729	0.33923	113.654	63.1086	147.513	108.092	55.936	79.0074	112.226	82.3898	0.0723252	0.823016	0.877036	65.5703	141.119	134.138	113.609	-0.248014	0.447122	0.546673	162.55	113.462	127.096	134.369	96.9041	108.438	134.085	113.142	0.141601	0.66189	0.733019	126.932	179.482	138.308	148.241
CJI97_000484	-0.648293	0.0149347	0.0377902	1549.31	1690.24	1691.85	1643.8	1516.87	789.37	840.273	1048.84	-0.934923	0.00124932	0.00564479	760.102	945.618	873.748	859.822	-0.602817	0.0219645	0.0483931	1449.73	1284.23	1463.78	1399.25	1117.06	874.524	772.493	921.358	-0.28232	0.25025	0.339099	928.954	1577.07	945.701	1150.57
CJI97_000485	-0.409586	0.177243	0.269637	272.783	339.522	295.026	302.444	366.924	154.316	162.038	227.759	-0.232424	0.434041	0.563133	220.345	285.584	266.402	257.444	-0.63443	0.0446483	0.0867257	263.958	250.705	247.781	254.148	205.059	151.623	134.498	163.727	0.328819	0.273341	0.363852	259.862	454.901	242.951	319.238
CJI97_000486	-0.55932	0.000474701	0.00222894	3948.84	4194.71	3978.4	4040.65	3158.8	2453.63	2613.83	2742.09	-0.277099	0.0450901	0.0966777	3247.11	3379.02	3377.5	3334.54	-0.658286	9.95744e-05	0.000565087	4208.2	3821.52	3891.69	3973.81	2738.6	2545	2270.17	2517.92	-0.0154821	0.904724	0.929893	3539.2	4609.7	3645.29	3931.4
CJI97_000487	0.047831	0.591274	0.688362	71.6575	78.2783	74.2375	74.7244	83.4269	75.7104	72.6274	77.2549	0.200363	0.0355407	0.0801752	87.1521	85.5796	84.8481	85.8599	0.180063	0.0559312	0.104457	67.729	70.5102	70.183	69.4741	75.4347	73.3198	87.3844	78.713	0.411697	0.000239557	0.00144239	86.522	103.577	87.1893	92.4296
CJI97_000488	-0.515259	1.05286e-05	9.73037e-05	77.5979	76.4413	78.0852	77.3748	53.0218	53.0736	56.3022	54.1326	-0.0784794	0.347708	0.475309	77.5986	70.4199	71.8142	73.2775	-0.544386	5.578e-06	5.31683e-05	70.7077	73.4955	71.6849	71.9627	49.9455	50.7285	47.3522	49.3421	-0.0398434	0.630211	0.705706	73.416	60.2098	76.3488	69.9915
CJI97_000489	-0.409613	0.000229133	0.00122603	54.9333	53.1534	48.8423	52.3097	45.0531	35.1211	38.0259	39.4	-0.187015	0.0455681	0.0974716	47.3073	44.7221	45.8316	45.9537	-0.475815	5.01454e-05	0.000318526	53.6396	52.6796	51.5333	52.6175	39.9294	36.4175	37.165	37.8373	-0.0744522	0.400436	0.496623	48.5923	48.7828	52.5347	49.9699
CJI97_000490	0.0319652	0.812503	0.86813	111.212	97.9121	111.537	106.887	79.4554	120.401	127.874	109.244	0.211269	0.13066	0.225274	135.706	121.297	114.221	123.742	0.0968149	0.475578	0.572966	111.302	116.082	112.593	113.326	112.31	121.198	130.067	121.191	0.0162965	0.903634	0.929301	112.697	111.448	119.691	114.612
CJI97_000491	0.667659	2.61254e-06	3.11155e-05	69.6704	58.7038	67.6963	65.3568	109.783	98.6888	102.988	103.82	0.233536	0.0240871	0.0589265	82.9125	77.412	70.1956	76.84	0.636275	4.68118e-06	4.6057e-05	66.4461	61.3715	60.6564	62.8247	101.441	98.5871	92.9233	97.6503	0.281811	0.00842466	0.0227458	68.64	84.8536	75.6701	76.3879
CJI97_000492	-0.432555	0.00260935	0.00895788	465.091	465.976	470.579	467.215	437.508	290.639	310.478	346.208	-0.423196	0.0030636	0.0114906	325.856	353.215	366.227	348.433	-0.555043	0.000322589	0.00149742	436.466	450.254	463.845	450.188	326.734	315.56	276.945	306.413	-0.229428	0.0764607	0.13042	371.208	393.268	387.523	384
CJI97_000493	0.161887	0.635827	0.727597	152.484	192.387	168.147	171.006	322.567	120.28	131.339	191.395	-0.10795	0.751646	0.824352	130.392	191.538	154.124	158.685	0.0666687	0.845027	0.879352	135.567	125.769	143.459	134.932	169.307	129.4	125.244	141.317	0.629634	0.0800556	0.135362	153.792	327.001	145.619	208.804
CJI97_000494	0.791776	2.33371e-07	4.25315e-06	139.196	107.729	125.773	124.233	194.087	224.94	226.145	215.057	0.142118	0.141016	0.23963	142.267	139.286	129.726	137.093	0.843145	1.02037e-07	2.03736e-06	125.087	118.499	114.297	119.294	215.143	223.14	203.745	214.009	0.0781942	0.406799	0.502805	122.934	130.585	124.307	125.942
CJI97_000495	1.06427	5.96265e-09	1.96262e-07	195.599	171.154	183.225	183.326	415.948	360.338	373.808	383.365	0.312805	0.00430149	0.0150719	237.975	232.555	212.614	227.715	1.032	9.14454e-09	2.97389e-07	188.75	166.812	171.255	175.605	383.978	369.12	324.167	359.088	0.267337	0.011795	0.0298541	207.308	229.435	197.339	211.361
CJI97_000496	0.512503	3.5744e-05	0.000266656	290.811	299.761	274.128	288.233	457.571	395.499	380.498	411.189	0.0179218	0.844901	0.892562	286.415	291.879	297.224	291.839	0.682544	1.24953e-06	1.56364e-05	263.219	271.948	260.581	265.249	424.559	401.543	451.063	425.721	0.201019	0.0406051	0.0787876	282.742	341.273	290.734	304.917
CJI97_000497	0.238486	0.0127189	0.0331143	55.1609	47.4845	53.0989	51.9148	58.747	61.6177	63.3499	61.2382	-0.066229	0.446989	0.574852	52.2184	50.0409	46.4961	49.5851	0.362082	0.000610505	0.00255247	52.9873	44.8406	47.4537	48.4272	63.4873	61.9175	61.319	62.2413	-0.0172225	0.842067	0.882336	45.2417	52.1788	46.1545	47.8583
CJI97_000498	-0.167684	0.0789263	0.141142	115.227	107.67	105.428	109.442	99.0549	94.447	98.8076	97.4365	-0.0241633	0.789981	0.850592	116.158	100.54	106.179	107.626	-0.249057	0.0132356	0.0320012	123.173	104.181	108.491	111.949	103.888	94.1464	84.5607	94.1985	-0.0477521	0.599927	0.678651	102.83	114.637	107.455	108.307
CJI97_000499	-0.0652899	0.718672	0.799489	1515.4	1727.28	1544.2	1595.63	2018.65	1300.63	1255.89	1525.05	-0.216079	0.242892	0.365929	1302.47	1411.52	1407.05	1373.68	-0.122719	0.500671	0.596173	1471.82	1429.48	1472.18	1457.83	1471.86	1272.75	1272.23	1338.95	0.18252	0.32084	0.414383	1419.58	2142.79	1400.98	1654.45
CJI97_000500	0.163992	0.286038	0.391523	34.1108	36.2849	34.7019	35.0325	46.5746	33.6133	37.6277	39.2719	-0.379307	0.0217267	0.0541772	24.6129	27.8492	28.3338	26.932	0.173609	0.259966	0.357981	36.1149	31.0919	32.8612	33.356	42.7591	35.6418	34.4716	37.6242	-0.0851245	0.575159	0.657619	28.1372	39.9945	26.2576	31.4631
CJI97_000501	-0.0658125	0.528442	0.633967	103.885	96.1541	103.745	101.261	111.279	86.8076	92.1978	96.7614	-0.29996	0.00979952	0.0291623	78.9031	85.6393	82.2072	82.2499	-0.0197273	0.849266	0.882136	105.127	90.8794	90.4018	95.4693	101.508	90.462	90.5557	94.1752	-0.215487	0.0513054	0.0948561	78.9508	92.1733	75.5731	82.2324
CJI97_000502	-0.193506	0.0625801	0.117725	586.424	519.762	588.561	564.916	476.242	478.608	527.146	493.999	-1.00183	2.05342e-08	9.45094e-07	266.77	288.97	290.545	282.095	-0.224189	0.0339932	0.0695618	596.645	539.529	557.362	564.512	519.554	489.212	441.027	483.265	-1.11425	4.75266e-09	3.26731e-07	266.582	230.927	284.762	260.757
CJI97_000503	1.39605	5.50828e-06	5.77518e-05	9.23144	11.4563	11.4951	10.7276	34.7634	26.5971	23.3929	28.2511	0.387593	0.079202	0.150559	15.2895	14.4824	12.3353	14.0357	1.41683	4.901e-06	4.77013e-05	10.4366	8.06237	8.65239	9.05044	23.8723	20.2255	28.4113	24.1697	0.868321	0.0007419	0.00341792	15.1423	22.2804	12.198	16.5402
CJI97_000504	0.753553	0.000139739	0.000814294	42.6799	42.8427	40.8342	42.1189	87.8626	66.4024	58.8704	71.0451	0.175994	0.259386	0.384792	48.5351	48.2281	46.002	47.5884	0.671035	0.000422391	0.00188342	43.3118	35.8034	39.541	39.5521	66.7886	57.2635	64.8812	62.9778	0.434381	0.0109657	0.0280785	47.389	67.8278	45.1848	53.4672
CJI97_000505	0.0285257	0.76763	0.836308	57.0031	54.141	55.2392	55.4611	66.5352	52.1288	51.106	56.59	0.19031	0.0620026	0.1238	65.7238	60.0212	64.0961	63.2804	0.0546852	0.573055	0.659959	50.2477	46.912	47.8123	48.324	48.1713	50.0498	52.3481	50.1898	0.413578	0.000502917	0.00256223	62.1611	70.5354	60.4275	64.3747
CJI97_000506	0.138622	0.435632	0.544515	48.3719	37.1738	40.6418	42.0625	30.7403	52.5107	55.5457	46.2656	-0.225875	0.211659	0.329092	38.3677	32.1919	37.3297	35.9631	0.247883	0.171744	0.256812	44.9425	42.9722	45.638	44.5176	48.2612	54.1027	56.2145	52.8594	-0.395671	0.0371255	0.0735066	36.745	28.4069	36.3224	33.8248
CJI97_000507	-0.172367	0.234427	0.334781	377.557	439.291	413.609	410.152	452.8	321.699	317.466	363.988	-0.193745	0.183919	0.295553	355.591	367.219	353.022	358.611	-0.225195	0.126201	0.202004	400.481	364.898	373.801	379.727	355.502	322.095	296.951	324.849	0.0872303	0.540337	0.627716	376.891	485.992	347.342	403.408
CJI97_000508	0.141312	0.0980413	0.167388	964.333	878.404	886.833	909.857	980.079	988.095	1042.29	1003.49	-0.12697	0.133944	0.229769	844.031	839.56	816.024	833.205	0.159672	0.0645715	0.11724	935.486	866.492	872.749	891.575	977.687	1026.57	983.493	995.918	-0.177749	0.0420903	0.0810699	816.405	749.708	798.55	788.221
CJI97_000509	0.174327	0.1207	0.198402	86.4775	89.9124	89.4842	88.6247	118.319	88.6169	93.1535	100.03	0.387629	0.00221511	0.00878763	117.309	121.078	109.451	115.946	0.163701	0.143407	0.223171	82.7968	80.3394	84.3272	82.4878	96.5897	90.5977	90.0127	92.4	0.441623	0.000772484	0.0035196	102.997	130.195	102.936	112.043
CJI97_000510	0.521007	0.00236862	0.00832082	34.1522	35.1591	32.4173	33.9095	56.8386	45.4142	43.7994	48.6841	-0.0407732	0.780639	0.843476	31.9411	32.1123	34.8422	32.9652	0.546542	0.00165405	0.00574003	30.266	30.9091	30.3955	30.5235	46.8463	41.4981	45.419	44.5878	0.295488	0.0574303	0.103554	30.4697	49.3564	32.6378	37.488
CJI97_000511	-0.310972	0.156497	0.244726	160.639	108.559	148.283	139.16	75.2776	126.07	135.042	112.13	-0.065254	0.758561	0.828031	141.826	128.329	128.84	132.998	-0.261411	0.228884	0.323947	154.896	147.885	150.274	151.018	113.59	131.281	133.086	125.986	-0.455885	0.0448111	0.0852431	121.397	76.0883	132.743	110.076
CJI97_000512	-0.0212275	0.838228	0.886446	154.057	179.311	158.792	164.053	161.541	166.699	156.742	161.661	0.25299	0.0251077	0.0609294	202.888	186.1	197.519	195.502	0.124966	0.239629	0.33516	134.414	176.479	176.365	162.419	180.581	164.674	186.107	177.121	0.236781	0.0343915	0.0694093	185.428	181.272	207.462	191.387
CJI97_000513	-0.298319	0.0575582	0.110459	20.5327	22.5374	19.383	20.8177	16.3243	18.6964	15.7678	16.9295	0.0506157	0.731237	0.806365	20.3157	21.375	23.001	21.5639	-0.135813	0.362233	0.465471	28.1135	20.6332	23.6484	24.1317	24.9278	18.5384	22.438	21.9681	0.188483	0.210417	0.295062	26.5082	32.8813	23.1354	27.5083
CJI97_000514	-0.0308699	0.724415	0.804185	83.8074	81.5769	80.8508	82.0784	89.6936	76.8161	74.5586	80.3561	0.172403	0.0622067	0.124095	87.7852	101.875	87.8467	92.5022	0.0357506	0.683295	0.752599	79.9484	75.8716	76.0111	77.277	78.9606	78.1677	80.5205	79.2163	0.319205	0.00192465	0.00716435	92.3531	105.964	90.9515	96.4228
CJI97_000515	-0.374022	0.0557268	0.107744	110.922	76.6981	95.9291	94.5165	58.7212	76.032	83.9556	72.9029	-0.0538028	0.769622	0.835386	98.5281	83.966	90.6579	91.0507	-0.490283	0.0157303	0.0368079	109.671	102.171	98.5611	103.468	63.2852	83.6749	73.9824	73.6475	-0.455231	0.0231862	0.0510849	81.8386	53.6014	90.8933	75.4444
CJI97_000516	-0.19597	0.0554488	0.107283	56.1752	60.4815	50.1169	55.5912	52.6608	43.9667	49.0156	48.5477	-0.0341872	0.722595	0.799915	54.3861	51.3358	57.1617	54.2945	-0.17211	0.0882815	0.150725	50.5304	59.0564	56.8906	55.4925	48.0141	52.1441	47.5912	49.2498	0.209741	0.0415956	0.0804222	60.421	69.5946	62.5413	64.1856
CJI97_000517	0.431393	0.000146447	0.000847924	87.0984	82.8411	87.8008	85.9134	121.182	114.792	111.609	115.861	-0.130917	0.151881	0.254118	78.0014	79.9221	77.4537	78.4591	0.60564	3.45259e-06	3.62689e-05	80.3833	75.567	80.2924	78.7476	123.179	119.2	117.099	119.826	0.0735808	0.410272	0.505947	78.0623	97.1985	73.3817	82.8808
CJI97_000518	0.400707	0.00054354	0.00248064	64.7856	63.8789	68.4899	65.7181	100.19	84.6967	75.4346	86.7736	0.0809402	0.395843	0.524089	69.8675	69.9418	68.7133	69.5075	0.481975	9.25245e-05	0.000532875	63.4891	60.8435	63.2118	62.5148	89.7401	84.4894	87.7102	87.3133	0.192955	0.0542328	0.0990044	66.1595	79.4843	68.7663	71.47
CJI97_000519	0.235899	0.0471255	0.094512	2006.68	2098.4	2103.51	2069.53	2707.31	2213.71	2390.49	2437.17	-0.902772	4.43972e-07	9.92348e-06	1121.18	1143.47	1056.07	1106.91	0.263683	0.0287225	0.0604853	1921.42	2293.94	2043.67	2086.34	2702.27	2556.42	2255.53	2504.74	-0.909722	4.02521e-07	9.86562e-06	1092.19	1193.99	1045.44	1110.54
CJI97_000520	0.647476	9.35907e-05	0.000582316	87.2433	96.6874	85.2757	89.7355	169.484	128.06	124.251	140.599	0.173319	0.182451	0.293696	98.931	104.086	100.574	101.197	0.67668	5.95798e-05	0.000368451	81.9488	80.5628	86.6808	83.0641	132.095	133.356	132.869	132.773	0.448229	0.00245313	0.00866815	97.3511	138.088	104.604	113.348
CJI97_000521	-0.376118	0.2379	0.338439	148.283	222.134	175.313	181.91	229.263	96.0955	95.3633	140.241	-0.165232	0.596765	0.701066	131.006	175.721	179.953	162.227	-0.565146	0.0849167	0.146547	144.046	151.175	163.678	152.966	123.022	95.9692	91.1856	103.392	0.547351	0.0937138	0.153255	173.044	325.142	172.556	223.581
CJI97_000522	0.0769541	0.639762	0.731638	176.287	144.547	173.798	164.877	129.202	195.428	196.998	173.876	0.16349	0.325925	0.452364	195.809	178.649	179.51	184.656	0.161473	0.331742	0.433099	184.901	170.467	166.749	174.039	183.231	195.41	205.309	194.65	-0.0959648	0.560191	0.644712	179.319	121.36	187.779	162.82
CJI97_000523	0.00751257	0.939507	0.955875	61.4946	66.2097	60.7223	62.8088	72.8793	58.7831	57.8153	63.1592	-0.17111	0.0983646	0.180236	56.1511	55.3598	55.8498	55.7869	0.115381	0.254254	0.351631	57.9012	51.786	54.806	54.8311	60.9496	60.1723	57.0616	59.3945	0.226619	0.0337467	0.0682854	58.033	72.8988	61.5716	64.1678
CJI97_000524	-0.0315653	0.788029	0.852378	153.768	136.982	147.826	146.192	162.367	131.538	135.221	143.042	-0.151858	0.207096	0.323201	130.143	137.752	126.863	131.586	-0.0140594	0.904594	0.928003	146.938	135.923	134.919	139.26	142.695	133.24	137.799	137.911	0.000944894	0.993571	0.994824	130.523	170.373	117.209	139.368
CJI97_000525	0.162545	0.110979	0.184885	35.1871	40.4132	39.5837	38.3947	44.1247	44.3487	40.4548	42.976	0.410834	0.000596441	0.00314492	50.0506	50.4792	52.5956	51.0418	0.394834	0.000854367	0.00332383	30.8966	39.6011	38.5547	36.3508	46.0154	45.9	51.4793	47.7982	0.608719	1.0749e-05	0.000134201	52.9424	59.705	53.6788	55.4421
CJI97_000526	0.062687	0.329515	0.436061	91.1553	83.0189	90.1094	88.0945	89.4099	90.9489	95.6421	92.0003	0.213277	0.00351292	0.0127787	103.458	102.811	100.114	102.128	0.0462197	0.469066	0.568004	90.9503	85.4165	86.1653	87.5107	89.538	92.4787	89.0569	90.3579	0.121562	0.0688992	0.119741	93.112	95.3628	97.1377	95.2042
CJI97_000527	0.202824	0.0944525	0.162641	52.5116	50.3288	51.6079	51.4828	63.3374	56.8129	57.6361	59.2621	0.498862	0.00048537	0.00265998	72.63	73.2287	72.3935	72.7507	0.101935	0.385071	0.488231	51.2479	44.5766	46.3777	47.4007	55.47	52.6095	44.5285	50.8693	0.692159	1.77967e-05	0.000194511	73.4715	92.4716	63.86	76.601
CJI97_000528	0.0946974	0.252779	0.354373	102.56	86.7323	92.4421	93.9115	94.774	98.146	107.906	100.275	0.200576	0.0230868	0.056993	108.216	114.006	101.545	107.923	0.128602	0.126666	0.202509	102.778	91.1028	92.0157	95.299	103.215	106.46	102.872	104.182	0.158608	0.0643025	0.113275	107.532	107.547	104.042	106.374
CJI97_000529	0.24588	0.0428466	0.0877053	77.2874	62.4765	68.2013	69.3217	82.0085	77.0774	87.5193	82.2017	-0.250009	0.040036	0.0883167	58.4148	57.9495	58.5077	58.2906	0.249159	0.0404479	0.0799683	80.0137	66.2455	62.3376	69.5322	91.8287	81.8133	74.2865	82.6428	-0.115733	0.315628	0.409178	60.458	72.0498	60.0396	64.1825
CJI97_000530	-0.262946	0.289343	0.394829	671.411	833.349	657.941	720.9	892.01	464.334	446.157	600.834	1.02434	0.000656056	0.00336453	1328.38	1657.11	1413.56	1466.35	-0.392833	0.121551	0.196122	647.198	623.625	610.083	626.969	507.741	454.016	470.807	477.522	1.40583	3.13418e-05	0.000306698	1409.88	2296.12	1277.92	1661.3
CJI97_000531	-0.33632	0.021861	0.050825	100.697	70.1996	84.3618	85.0862	56.426	71.0664	74.6183	67.3702	-0.351012	0.0174114	0.0457702	66.2801	64.6628	69.1733	66.7054	-0.198468	0.152573	0.234111	95.6033	77.1307	83.6772	85.4704	70.6513	78.8464	73.939	74.4789	-0.398833	0.00831818	0.0225317	63.9382	57.8464	72.6642	64.8163
CJI97_000532	0.182335	0.149903	0.236304	102.643	89.3396	94.6305	95.5376	125.875	98.6888	100.719	108.428	0.403434	0.00416103	0.0146649	121.913	135.262	121.922	126.366	0.1061	0.391839	0.494399	90.1024	87.955	84.3048	87.454	97.0613	96.2019	89.1221	94.1284	0.636394	8.0883e-05	0.000639411	123.711	166.426	117.752	135.963
CJI97_000533	0.362011	0.0370906	0.0779564	17.3245	21.9645	18.1085	19.1325	28.5225	24.9084	20.4066	24.6125	0.33685	0.0499946	0.105241	24.0373	24.9009	23.5803	24.1728	0.676112	0.000644872	0.00266132	13.8067	17.6072	19.6808	17.0316	30.924	23.716	27.0212	27.2204	0.649899	0.000903369	0.00393125	25.0273	31.7341	23.4457	26.7357
CJI97_000534	-0.365427	0.00533274	0.0163906	83.4969	98.1294	76.8106	86.1456	78.3465	62.5827	59.7663	66.8985	0.129673	0.267516	0.392141	98.2979	92.751	91.7313	94.2601	-0.395222	0.00307208	0.00949599	86.2974	87.6504	86.8602	86.936	70.3369	65.1171	62.8612	66.1051	0.287658	0.0216447	0.0484352	96.6662	121.2	100.531	106.132
CJI97_000535	0.190624	0.0477812	0.09558	27.2389	26.7051	28.5214	27.4885	32.0297	33.6937	28.39	31.3712	-0.162026	0.0873704	0.163173	24.4786	24.0842	25.1307	24.5645	0.399788	0.000370867	0.00168128	27.396	27.2537	26.6296	27.0931	31.5303	36.146	39.5543	35.7436	-0.0485785	0.592519	0.672203	26.138	25.0798	27.363	26.1936
CJI97_000536	-0.459931	0.00175468	0.00650489	29.9297	30.7543	31.0225	30.5688	20.2184	22.0939	24.3286	22.2137	-0.00113385	0.992676	0.995609	31.5382	29.0644	31.0258	30.5428	-0.351879	0.0110199	0.0275296	25.9392	30.3202	32.4801	29.5798	20.3016	26.1399	23.0679	23.1698	0.038537	0.755638	0.813214	32.1357	25.1486	33.8208	30.3684
CJI97_000537	0.559359	8.29378e-05	0.000523153	15.6893	16.2166	16.401	16.1023	20.0895	25.4512	25.6028	23.7145	0.374128	0.00292489	0.0110466	21.6585	20.2992	20.6498	20.8692	0.609725	3.31461e-05	0.000227581	15.307	14.5204	18.0221	15.9498	24.5236	23.6578	24.8273	24.3362	0.338135	0.00599415	0.0174367	22.047	19.2974	19.1211	20.1552
CJI97_000538	0.015649	0.890434	0.919906	44.1081	50.2498	54.9025	49.7535	56.3486	46.741	47.821	50.3035	0.628591	4.04149e-05	0.000356557	75.0855	82.4321	73.2283	76.9153	0.318759	0.0116729	0.0288086	41.3332	49.1663	50.0315	46.8436	55.8742	52.8228	66.5972	58.4314	0.771373	3.99107e-06	6.0546e-05	80.2281	83.7981	75.864	79.9634
CJI97_000539	0.534397	0.00733507	0.0213373	24.4654	34.527	19.9361	26.3095	36.8265	44.1677	33.407	38.1337	0.377511	0.0450599	0.0966509	32.9386	34.702	34.9785	34.2064	0.728606	0.000694713	0.00281776	29.1137	32.9197	34.9234	32.3189	46.9362	47.5095	66.228	53.5579	0.354442	0.0574128	0.103554	39.7809	44.5378	39.6579	41.3255
CJI97_000540	0.309742	0.0374736	0.0786699	91.1553	117.151	89.2918	99.1993	148.905	118.23	101.854	122.996	0.0695027	0.616915	0.715758	103.056	103.867	105.396	104.106	0.381382	0.0130965	0.0317391	89.9936	97.5608	95.4453	94.3332	125.762	118.464	124.419	122.882	0.322143	0.0313711	0.0643415	108.421	140.52	104.914	117.952
CJI97_000541	0.190319	0.285273	0.390748	92.956	89.6951	86.8148	89.822	131.497	91.3108	84.7718	102.527	-0.339901	0.0663637	0.130607	65.1291	76.1371	71.6438	70.97	0.307317	0.0936562	0.158014	85.6233	74.9983	76.9973	79.2063	104.921	92.8278	96.2901	98.0131	-0.0156376	0.928791	0.949241	67.4368	104.656	63.0455	78.3794
CJI97_000542	0.316816	0.167351	0.257256	3.93267	3.00235	3.10225	3.34576	3.14624	4.78467	4.53922	4.15671	0.339899	0.138413	0.236146	4.6233	4.10368	3.98684	4.23794	-0.0806443	0.716516	0.778694	4.08766	3.89918	3.81064	3.93249	2.58261	3.72319	4.84383	3.71655	-0.345677	0.135061	0.205525	3.68376	2.43226	3.14161	3.08587
CJI97_000543	0.116969	0.561609	0.663209	58.3278	46.1216	55.648	53.3658	35.8981	67.0256	70.537	57.8202	0.288166	0.16348	0.270235	68.5246	66.356	60.6033	65.1613	0.0427258	0.831109	0.869367	64.4458	58.5893	55.5233	59.5194	56.1662	61.7236	66.0325	61.3074	-0.0990865	0.622097	0.698204	61.4761	42.748	62.4249	55.5497
CJI97_000544	0.479888	0.000627898	0.0027828	36.4497	28.9766	37.275	34.2338	40.7722	53.6365	48.7368	47.7152	0.545196	0.000191007	0.00125588	53.427	51.0768	45.3375	49.9471	0.661108	2.58544e-05	0.000185489	34.2015	34.9505	36.5373	35.2298	53.5836	55.0916	58.4518	55.709	0.198882	0.0970947	0.157269	41.0767	36.851	43.3619	40.4299
CJI97_000545	-0.334992	0.353466	0.460906	649.823	838.761	707.673	732.086	972.574	377.145	391.627	580.449	1.20093	0.00385277	0.013748	1359.9	2108.29	1580.78	1682.99	-0.311077	0.387985	0.490833	586.774	549.663	567.651	568.029	531.591	383.043	458.947	457.861	2.04853	3.97131e-05	0.000365909	1761.24	3793.59	1494.84	2349.89
CJI97_000546	-0.00958679	0.910355	0.93462	49.8415	48.0968	51.9686	49.969	43.1447	52.9329	52.7783	49.6187	0.252563	0.00822821	0.0253186	62.8462	58.3678	57.3662	59.5267	-0.0076626	0.928269	0.945922	49.3997	47.9478	53.4835	50.277	48.6878	50.0304	51.3055	50.0079	0.18228	0.044898	0.0853487	56.5892	59.9115	54.6485	57.0497
CJI97_000547	-0.0881552	0.384897	0.493712	290.087	351.689	290.433	310.736	323.108	286.678	267.216	292.334	-0.217182	0.0429123	0.0931854	264.334	260.245	277.358	267.312	-0.111622	0.274675	0.372847	319.555	318.332	306.712	314.866	294.485	285.445	294.344	291.425	0.0125674	0.900209	0.927183	299.051	359.171	294.671	317.631
CJI97_000548	0.174472	0.19811	0.292466	13.309	14.2612	14.2848	13.9516	13.7455	17.269	16.1859	15.7335	0.870998	5.30475e-06	7.00976e-05	27.2986	23.128	26.1189	25.5152	0.0947186	0.47436	0.572373	14.6547	17.4854	17.1927	16.4443	16.2592	17.9567	18.463	17.5596	0.580664	0.000374314	0.00201676	27.6744	19.6416	26.4322	24.5827
CJI97_000549	-0.262599	0.0379395	0.0794944	54.9747	46.0623	48.0968	49.7113	32.7518	44.027	47.4627	41.4138	-0.146967	0.222355	0.341246	47.8253	42.9093	43.9574	44.8973	-0.259383	0.0399286	0.0793169	52.2046	50.2832	51.9368	51.4749	41.5014	44.7753	42.7256	43.0008	-0.268019	0.0344768	0.0695174	44.094	38.2966	45.8248	42.7385
CJI97_000550	-0.0100186	0.887231	0.917994	48.7859	47.7808	45.6198	47.3955	48.6377	46.1178	46.4672	47.0743	0.264159	0.00157545	0.00674785	57.1678	56.814	56.7869	56.9229	-0.00784974	0.911498	0.933676	45.7035	48.1305	48.0589	47.2976	45.6112	44.7559	50.7625	47.0432	0.285463	0.00083192	0.00369432	54.7936	61.1506	57.0144	57.6528
CJI97_000551	-0.0829686	0.328641	0.435117	39.1819	43.0205	39.0306	40.411	39.4827	39.0413	35.9554	38.1598	0.0492745	0.557147	0.669066	42.9718	40.6383	41.8447	41.8183	-0.159471	0.0708526	0.12657	38.0282	43.0129	39.0927	40.0446	38.4023	35.9133	33.2552	35.8569	0.0403622	0.630203	0.705706	43.2055	37.9524	42.3729	41.1769
CJI97_000552	0.254619	0.0287102	0.06341	26.4524	32.3937	27.6797	28.842	39.4311	32.2061	31.6551	34.4307	0.109867	0.314294	0.440725	31.7876	29.9409	31.6562	31.1282	0.122163	0.265236	0.364129	29.2224	30.4217	29.4988	29.7143	31.2608	31.3369	34.4281	32.3419	0.14167	0.199175	0.281625	30.5067	37.1493	30.7179	32.7913
CJI97_000553	0.506364	0.132981	0.214691	120.361	161.574	123.921	135.285	325.352	132.744	118.697	192.264	0.0152003	0.96258	0.975694	118.422	157.155	134.615	136.731	0.203228	0.53362	0.624319	112.432	103.877	119.004	111.771	158.393	113.17	114.492	128.685	0.548229	0.106219	0.16914	133.8	237.65	118.974	163.475
CJI97_000554	-0.0341381	0.743824	0.818583	118.104	116.519	121.998	118.874	133.56	108.138	106.632	116.11	-0.333631	0.00512931	0.0173891	87.5358	98.1097	97.3367	94.3274	-0.072461	0.490708	0.587142	110.041	110.314	108.805	109.72	111.344	105.859	95.834	104.346	-0.0202823	0.845912	0.885704	97.8509	124.963	101.792	108.202
CJI97_000555	0.0776801	0.599743	0.694797	47.8337	68.0861	56.5138	57.4779	65.3489	59.8687	56.7999	60.6725	0.218576	0.151249	0.253435	62.4625	62.9894	75.1877	66.8799	0.240464	0.117044	0.190547	46.7906	62.1635	62.629	57.1944	65.3962	63.8373	73.4828	67.5721	0.517023	0.00265711	0.00921506	72.62	96.4871	76.4846	81.8639
CJI97_000556	-0.213744	0.336396	0.442901	1990.08	2909.99	2081.53	2327.2	2848.58	1675.22	1496.53	2006.78	-1.00975	0.000284057	0.00173081	1096.68	1128.61	1242	1155.76	-0.229501	0.303111	0.402887	2045.52	2317.5	2267.73	2210.25	2022.14	1708.29	1925.15	1885.19	-0.43919	0.0591151	0.105953	1381.52	2041.1	1467.93	1630.18
CJI97_000557	-0.273329	0.0951972	0.163666	97.4475	121.931	104.995	108.125	88.4041	91.9943	87.9971	89.4652	0.139697	0.377028	0.504966	117.789	114.106	125.466	119.12	-0.358507	0.0335855	0.0689853	87.8194	125.911	133.529	115.753	89.538	97.1327	84.1697	90.2801	0.0775344	0.620793	0.696884	125.655	94.4679	146.259	122.127
CJI97_000558	0.598564	0.000840551	0.00357657	54.0432	71.207	63.5119	62.9207	116.669	87.1493	82.1041	95.3074	0.775993	7.22783e-05	0.000581799	107.506	107.771	107.968	107.749	0.479719	0.00461828	0.013306	56.0531	62.9555	61.7996	60.2694	91.1999	81.2316	79.7168	84.0494	0.883438	1.8103e-05	0.000197425	101.461	136.941	95.2179	111.206
CJI97_000559	0.252997	0.289025	0.394693	0.910725	0.928357	1.03408	0.957721	1.00576	1.42736	0.975533	1.13622	0.0759915	0.74558	0.819519	0.786537	1.23509	1.00523	1.00895	0.82066	0.00303344	0.0093819	0.891457	0.649864	0.627635	0.722985	1.43728	1.3962	0.999175	1.27755	0.564769	0.0301837	0.0625918	1.03663	0.98667	1.18295	1.06875
CJI97_000560	0.381502	0.00337725	0.0111636	20.2636	21.7868	23.6636	21.9047	22.8231	32.3267	30.3809	28.5102	0.336119	0.00790242	0.0244966	28.1235	28.3273	26.4937	27.6482	0.540756	0.000174848	0.000894888	20.7209	19.1101	19.1877	19.6729	27.1511	28.816	29.8884	28.6185	0.28517	0.0207042	0.046891	25.4346	22.9688	23.5039	23.9691
CJI97_000561	0.550746	0.000152449	0.000875212	20.6983	22.9719	23.3991	22.3564	34.6086	32.8896	30.7592	32.7525	0.366574	0.00464178	0.0160673	28.6223	30.1799	27.6693	28.8238	0.507934	0.000338915	0.00156518	16.8507	21.1206	22.012	19.9944	30.3625	26.6247	28.3245	28.4372	0.429645	0.00144882	0.00567716	26.6378	30.4261	23.756	26.94
CJI97_000562	-0.377561	0.0302524	0.0661969	108.583	120.884	107.015	112.161	111.485	76.9568	70.6764	86.3728	0.475695	0.00852745	0.0260622	147.639	164.008	156.287	155.978	-0.408084	0.0206903	0.046056	98.3864	98.5356	105.084	100.669	80.061	71.6715	75.8722	75.8682	0.767505	0.00019379	0.00123241	148.72	218.949	146.511	171.393
CJI97_000563	-0.0429856	0.659252	0.748411	52.3253	63.4641	51.9686	55.9193	56.0391	53.134	53.6941	54.2891	-0.193673	0.0600689	0.120827	46.1563	44.8615	55.6624	48.8934	-0.0265351	0.784907	0.833398	55.4225	58.833	60.2081	58.1545	58.5242	57.089	55.6715	57.0949	-0.0799551	0.415345	0.510926	52.9424	59.6591	52.4765	55.026
CJI97_000564	-0.254523	0.400835	0.509224	46.5091	32.1962	49.9967	42.9006	20.6311	43.8461	43.2221	35.8997	0.0300423	0.919868	0.945996	44.6983	42.6703	43.9915	43.7867	-0.371869	0.225188	0.319738	51.748	48.4961	44.9207	48.3883	29.599	40.5091	42.0523	37.3868	-0.491438	0.115375	0.179851	42.1873	18.0813	42.8771	34.3819
CJI97_000565	2.03577	1.42865e-07	2.85257e-06	1.53167	1.63944	1.15432	1.44181	7.81402	5.22695	4.83785	5.95961	0.183236	0.446426	0.574264	1.82246	1.61358	1.49932	1.64512	1.43904	8.78478e-06	7.68279e-05	1.39154	2.03082	1.90532	1.7759	4.06481	4.51825	5.88645	4.82317	-0.10682	0.652211	0.723776	1.4624	1.97334	1.53202	1.65592
CJI97_000566	0.86923	0.0108189	0.0290063	0.662345	0.730835	0.865743	0.752974	1.70206	1.30674	1.1348	1.3812	-0.32485	0.324708	0.451136	0.422044	0.597623	0.766699	0.595455	0.998085	0.00437182	0.012697	0.369628	1.03572	0.739712	0.71502	1.36991	1.35741	1.58565	1.43766	0.0590739	0.854267	0.892182	0.758965	0.894887	0.601172	0.751674
CJI97_000568	0.0211549	0.838297	0.886446	96.454	129.516	107.424	111.131	115.353	112.138	110.852	112.781	0.480087	0.000247224	0.00155582	155.6	149.804	159.644	155.016	0.0401118	0.699328	0.764503	91.1243	114.274	115.776	107.058	115.409	107.527	107.303	110.079	0.59821	2.58131e-05	0.000265012	161.511	163.397	161.308	162.072
CJI97_000569	0.0457763	0.805977	0.864272	91.8797	106.524	87.8489	95.4175	126.984	86.4658	82.1638	98.5379	0.0900453	0.629731	0.726592	94.1542	112.074	98.4953	101.575	-0.0512223	0.783647	0.832385	84.1666	85.5992	92.2175	87.3278	91.0202	82.046	79.782	84.2827	0.437744	0.0299907	0.062358	96.5736	161.057	97.3123	118.314
CJI97_000570	-0.314695	0.0420043	0.0863511	134.974	172.793	149.677	152.481	149.859	106.931	111.091	122.627	-0.285157	0.0622415	0.124095	121.779	126.955	126.676	125.137	-0.415288	0.0102022	0.0257833	144.177	139.111	140.254	141.181	122.483	103.202	91.9241	105.87	0.00253198	0.985996	0.98966	132.356	168.055	123.919	141.443
CJI97_000571	0.862614	0.000405483	0.00196098	3.37382	2.80482	3.17439	3.11768	5.69933	6.09141	5.21612	5.66895	-0.0229205	0.908158	0.937503	3.03104	2.78891	3.37348	3.06448	0.463295	0.0290668	0.061075	4.2616	3.12747	2.68986	3.35964	3.7504	5.31331	4.82211	4.62861	0.216715	0.280159	0.37129	3.53567	4.9104	3.29675	3.91427
CJI97_000572	0.044652	0.785649	0.850481	151.843	211.903	169.373	177.706	227.664	165.433	156.882	183.326	0.00095352	0.995359	0.996888	166.803	184.825	181.861	177.83	0.043399	0.79153	0.838463	148.091	179.809	178.002	168.634	178.133	161.513	181.72	173.788	0.395887	0.026396	0.0563065	194.128	275.419	196.157	221.901
CJI97_000573	-0.199057	0.381971	0.491067	76.8527	107.63	82.438	88.9736	111.743	63.608	57.3574	77.5695	-0.0701405	0.755103	0.825959	72.9177	90.3406	91.0157	84.758	-0.2443	0.286866	0.385159	69.7293	78.3898	83.0047	77.0413	75.6818	59.9396	59.5161	65.0458	0.423345	0.0742512	0.127121	89.3912	131.457	89.1674	103.338
CJI97_000574	-0.241455	0.00909251	0.0253759	77.5358	78.0215	73.1793	76.2455	56.6839	71.0664	65.6992	64.4831	-0.221618	0.0149649	0.0403147	68.6973	61.1766	66.2939	65.3893	-0.0186831	0.820997	0.862277	71.8601	75.4248	72.6263	73.3037	70.2246	71.2061	75.655	72.3619	-0.163544	0.0614399	0.109383	65.1044	63.0092	68.2233	65.4456
CJI97_000575	-0.155322	0.148737	0.23496	107.093	82.3275	92.1535	93.858	70.3519	87.4911	94.9254	84.2561	-0.0734139	0.483103	0.606753	92.044	85.9182	89.6357	89.1993	-0.0459945	0.658888	0.731784	98.2559	95.3269	95.1539	96.2456	91.7838	94.9221	92.9668	93.2242	-0.195818	0.0738692	0.126676	83.4491	81.6182	87.0148	84.0274
CJI97_000576	-0.211776	0.0155367	0.0389926	48.2477	44.2649	48.5538	47.0221	42.6289	39.9259	39.2602	40.605	0.17574	0.0385623	0.0857273	47.4608	55.3996	56.4632	53.1079	-0.239139	0.00754946	0.0200986	44.9642	44.6172	48.1934	45.9249	39.5701	39.7916	37.3605	38.9074	0.129983	0.115114	0.179651	51.5356	50.802	48.4234	50.2537
CJI97_000577	-0.243998	0.0394668	0.0820614	11.9222	14.0439	12.6735	12.8799	10.6766	11.3988	10.5517	10.8757	0.110104	0.323112	0.449839	13.7548	13.4863	14.4651	13.9021	-0.441121	0.000916853	0.00352651	13.0457	15.2109	15.9599	14.7388	9.70164	12.1198	10.7303	10.8506	-0.00167987	0.987757	0.990493	15.2904	15.0295	13.8463	14.7221
CJI97_000578	0.17268	0.108001	0.180812	50.8557	51.7905	51.9686	51.5383	50.5461	60.1501	63.5291	58.0751	0.565829	4.33866e-05	0.000374615	77.2916	73.8462	77.7263	76.2881	0.131381	0.212999	0.305144	49.291	58.5893	60.5668	56.149	60.1187	61.9175	62.4702	61.5021	0.289805	0.011374	0.0288926	68.2143	60.4622	77.2215	68.6327
CJI97_000579	0.834476	9.30095e-07	1.34453e-05	73.4582	68.0466	69.9328	70.4792	129.202	121.828	126.023	125.684	0.121075	0.275925	0.400681	80.8023	77.8702	71.286	76.6528	0.664702	1.41621e-05	0.00011311	73.4691	65.4128	64.1532	67.6784	122.012	114.895	84.9516	107.286	0.128153	0.250208	0.339099	72.694	77.052	72.16	73.9687
CJI97_000580	-0.844033	6.35271e-05	0.000420751	37.4639	27.1199	35.6638	33.4159	14.1839	21.33	20.2473	18.587	-0.293997	0.0760032	0.145702	26.5888	27.5902	27.5671	27.2487	-1.00841	8.90952e-06	7.74202e-05	46.3557	35.1536	34.363	38.6241	18.5948	20.8072	18.1806	19.1942	-0.740235	0.000223932	0.00137576	24.3054	21.0872	23.9499	23.1142
CJI97_000581	-0.160954	0.524359	0.629903	15.8549	15.4265	23.7598	18.3471	11.4502	24.5064	13.1398	16.3655	1.12777	0.000333016	0.00196375	45.0628	38.6463	36.4608	40.0566	-0.510354	0.0566708	0.105476	20.1339	17.1605	21.1378	19.4774	10.9817	14.4856	15.5307	13.666	0.991927	0.00101245	0.00429244	43.0203	42.335	30.8537	38.7364
CJI97_000582	-0.00967366	0.954488	0.967312	55.6784	59.0791	54.157	56.3048	72.905	49.073	45.9297	55.9693	-0.0743782	0.661532	0.750842	48.1706	58.4475	53.8223	53.4801	-0.151599	0.37768	0.480934	55.1399	52.4562	54.2456	53.9472	52.5955	45.8031	47.3088	48.5691	0.195627	0.258173	0.347494	55.6081	79.4613	50.3433	61.8042
CJI97_000583	-1.33527	2.37312e-07	4.31051e-06	505.514	324.649	494.748	441.637	159.349	170.76	194.927	175.012	-1.31786	2.79448e-07	6.74526e-06	163.964	190.901	176.579	177.148	-1.35476	1.9692e-07	3.48363e-06	563.031	425.397	421.726	470.051	190.08	193.936	167.34	183.785	-1.37491	1.63005e-07	5.08782e-06	171.193	192.653	179.886	181.244
CJI97_000584	1.38263	7.58162e-06	7.44589e-05	4.01547	3.45665	4.25657	3.90956	8.66505	11.4591	10.4123	10.1788	-1.96028	3.70341e-07	8.5954e-06	1.51552	0.856592	0.647435	1.00652	1.28421	1.83799e-05	0.000140002	3.91371	3.35086	3.56407	3.60955	8.55631	9.17225	8.64504	8.7912	-2.13824	1.80371e-07	5.47261e-06	0.740453	1.03256	0.698135	0.823717
CJI97_000585	0.837932	3.17414e-05	0.000243142	17.2624	20.5029	18.8059	18.857	23.8547	39.5439	37.6476	33.6821	0.38172	0.0184503	0.0478071	26.512	24.4826	22.7284	24.5743	0.789712	5.83258e-05	0.000362849	18.7206	21.547	22.5052	20.9243	34.36	37.0574	37.0998	36.1724	0.2018	0.183529	0.26348	23.8426	23.9784	24.3765	24.0658
CJI97_000586	-0.568708	2.90849e-05	0.000225014	131.165	117.526	130.102	126.264	72.1056	88.1947	95.0249	85.1084	0.371423	0.00162587	0.00688775	167.647	164.884	157.48	163.337	-0.579947	2.33845e-05	0.000170015	138.024	125.546	124.63	129.4	88.3478	91.6255	79.7168	86.5634	0.286994	0.00987293	0.0258658	170.119	146.188	157.313	157.873
CJI97_000588	0.210008	0.103126	0.174045	127.501	138.957	123.176	129.878	169.02	137.63	144.1	150.25	0.35341	0.0103383	0.0303663	165.672	168.271	163.869	165.937	0.205809	0.109616	0.180235	126.717	127.191	129.629	127.846	157.158	143.421	141.774	147.451	0.523026	0.000568033	0.0027868	160.66	231.844	158.69	183.731
CJI97_000589	-0.458791	0.0506315	0.099925	420.341	474.904	428.11	441.118	460.692	251.959	250.354	321.002	-0.110497	0.616553	0.715643	380.185	437.639	407.969	408.598	-0.659576	0.00799967	0.0210393	416.984	387.826	398.526	401.112	296.102	239.08	226.617	253.933	0.254766	0.256628	0.345803	404.343	645.489	385.991	478.608
CJI97_000590	-0.263255	0.00754571	0.0218177	139.093	121.398	128.25	129.58	101.35	109.364	113.162	107.959	-0.0186012	0.831349	0.88306	129.951	124.983	128.823	127.919	-0.313344	0.00222459	0.00729135	135.741	134.339	134.269	134.783	104.248	117.688	103.458	108.465	-0.132629	0.142483	0.21406	127.636	107.708	133.46	122.934
CJI97_000591	-0.872764	0.000742578	0.00321094	250.636	311.434	260.132	274.067	213.196	118.431	117.522	149.716	-0.430148	0.0553175	0.113541	166.746	208.829	234.644	203.406	-1.02739	0.000169463	0.00087486	223.429	239.576	248.319	237.108	131.511	116.33	101.134	116.325	0.153299	0.470924	0.563233	225.764	326.542	238.82	263.709
CJI97_000592	-0.216689	0.186269	0.279629	78.9433	79.8782	84.1214	80.981	51.9387	82.1033	74.917	69.653	0.136598	0.39589	0.524089	91.9673	86.0178	89.0734	89.0195	0.0323691	0.838857	0.874944	78.0351	84.9697	85.3583	82.7877	73.0093	81.6582	99.3311	84.6662	-0.0106397	0.946669	0.96172	90.8166	64.3859	91.2812	82.1612
CJI97_000593	-0.297547	0.00558544	0.0170037	66.0068	65.3011	67.576	66.2946	52.635	54.3603	54.809	53.9348	0.208331	0.039024	0.0864352	76.908	72.8502	80.0093	76.5892	-0.342802	0.00200425	0.00672749	69.3814	72.1146	63.167	68.221	52.4158	57.8453	51.11	53.7904	0.0278867	0.767247	0.822202	74.3785	58.3053	75.9416	69.5418
CJI97_000594	-0.833998	6.38435e-06	6.56693e-05	33.9659	27.989	36.3612	32.772	17.2785	17.6912	20.1477	18.3725	-0.507147	0.000943499	0.00447915	24.0949	25.2994	19.7808	23.0584	-0.611683	0.00017949	0.000916174	29.8747	29.2439	27.4814	28.8667	18.5723	19.9346	18.1589	18.8886	-0.956372	1.27311e-06	2.4606e-05	16.1789	12.4366	15.9795	14.865
CJI97_000595	-0.264084	0.031637	0.0684816	27.5908	25.0657	30.0124	27.5563	24.3705	21.9934	22.4771	22.947	-1.19453	1.57346e-08	7.69861e-07	10.9923	12.8489	12.2672	12.0361	-0.207641	0.0827089	0.143604	24.5477	25.9539	25.7554	25.419	20.5935	24.5304	20.8958	22.0066	-1.14034	3.07302e-08	1.464e-06	10.7921	10.3256	13.4585	11.5254
CJI97_000596	-1.12442	8.34259e-06	8.0534e-05	58.9694	40.0181	64.57	54.5192	19.1353	26.5569	29.2262	24.9728	-1.28561	1.72197e-06	2.93167e-05	19.7593	23.3272	23.9721	22.3529	-1.06414	1.54093e-05	0.000121287	62.402	51.0346	49.9642	54.4669	25.0176	25.151	27.9769	26.0485	-1.48631	2.96955e-07	7.82895e-06	19.7701	17.347	21.1768	19.4313
CJI97_000597	-0.152902	0.143753	0.228616	74.3276	60.126	79.7926	71.4154	56.8644	66.1812	69.5814	64.209	-0.838004	3.35039e-07	7.98069e-06	38.5787	39.7419	41.504	39.9415	0.112433	0.275055	0.373083	65.1633	58.2237	60.2305	61.2059	68.6975	66.9593	62.8394	66.1654	-0.572162	3.27562e-05	0.000316546	42.7242	40.8206	39.9488	41.1645
CJI97_000598	-0.723749	1.131e-07	2.3092e-06	79.2124	76.3031	85.5402	80.3519	44.1763	52.1087	49.6327	48.6392	-0.219042	0.0139232	0.0380664	67.0858	67.7505	72.2401	69.0255	-0.628401	7.12323e-07	9.89418e-06	80.492	73.4955	73.5005	75.8294	50.0128	49.119	48.0256	49.0525	-0.10968	0.18566	0.265766	68.5105	66.6805	75.6313	70.2741
CJI97_000599	0.508427	4.88606e-05	0.000341521	33.8831	35.1788	34.0766	34.3795	45.8268	50.822	50.0508	48.8999	0.730471	6.76331e-07	1.41821e-05	56.3429	59.8021	54.9979	57.0476	0.572843	1.29963e-05	0.000105348	35.3539	36.1487	32.1439	34.5488	49.1595	47.2768	57.7567	51.3977	0.664249	2.23297e-06	3.77796e-05	50.9802	61.2883	52.0305	54.7663
CJI97_000600	-0.181597	0.225327	0.324087	172.272	150.67	171.658	164.867	163.579	133.75	138.804	145.378	-0.0632852	0.665813	0.753654	155.562	165.282	152.522	157.789	-0.145826	0.326212	0.427715	177.552	139.335	141.33	152.739	150.78	129.265	134.128	138.058	0.194053	0.196425	0.278533	153.811	224.181	146.259	174.75
CJI97_000601	0.341262	0.00634319	0.0189806	50.9385	49.6375	48.3854	49.6538	74.8908	57.8985	56.0036	62.931	0.258357	0.0300678	0.069905	58.2613	62.2723	57.6558	59.3965	0.181356	0.114175	0.186491	53.096	49.2272	48.1261	50.1498	56.8624	56.7012	57.0399	56.8678	0.302059	0.0133561	0.0328818	53.8865	71.0632	60.5826	61.8441
CJI97_000602	-0.172088	0.186048	0.279509	41.1482	33.4406	40.0887	38.2258	26.382	38.599	36.7119	33.8976	0.143442	0.264966	0.390087	44.0653	40.8575	41.7255	42.2161	-0.0600698	0.635736	0.712244	41.768	33.7523	36.6494	37.3899	35.9994	36.3981	35.1884	35.8619	0.0430559	0.733521	0.794051	38.6887	36.2314	40.6276	38.5159
CJI97_000603	-0.0775895	0.299885	0.405547	38.9335	35.2776	38.2851	37.4987	34.9181	35.1814	36.4929	35.5308	0.114439	0.13288	0.228577	39.0007	41.8336	40.9417	40.592	-0.243948	0.00396141	0.011699	39.8112	39.3777	36.4476	38.5455	32.4286	34.3038	30.9093	32.5472	-0.0429084	0.561213	0.645615	38.1148	35.6119	38.5138	37.4135
CJI97_000604	0.0439912	0.533078	0.63812	143.46	155.688	148.571	149.239	142.122	155.944	163.491	153.853	0.125053	0.0889788	0.165551	159.859	167.195	161.211	162.755	-0.0237667	0.735165	0.794089	151.809	153.754	148.906	151.49	152.015	148.327	146.705	149.015	0.171978	0.0241961	0.0528409	169.49	180.079	162.452	170.674
CJI97_000605	0.518313	0.0737049	0.133564	108.749	179.805	109.997	132.85	295.514	147.842	127.755	190.371	0.255621	0.358019	0.485736	140.809	162.294	172.763	158.622	0.189218	0.493878	0.589636	96.2773	128.978	128.374	117.876	153.43	127.054	122.725	134.403	0.730509	0.0161603	0.0383237	161.845	243.639	181.341	195.608
CJI97_000606	-0.158418	0.389992	0.498284	1211.82	1675.07	1208.82	1365.24	1553.52	1145.35	971.014	1223.29	-1.01055	4.37127e-05	0.000376831	636.865	629.077	766.989	677.644	-0.121981	0.505912	0.601045	1175.98	1442.25	1443.45	1353.89	1377.59	1128.71	1226.1	1244.13	-0.601845	0.00417101	0.0131473	781.289	1043.94	851.085	892.106
CJI97_000607	-0.11544	0.621994	0.714478	1868.39	2830.52	1971.47	2223.46	2967.93	1696.45	1493.18	2052.52	-0.973277	0.000699653	0.00355788	1043.1	1136.4	1218.05	1132.52	-0.144507	0.538066	0.628303	1872.28	2194.43	2175.02	2080.58	2022.23	1725.25	1899.35	1882.28	-0.412319	0.0921477	0.151423	1352.53	1992.29	1345.34	1563.39
CJI97_000608	0.68233	0.17208	0.263481	0.393267	0.296284	0.312629	0.33406	0.67051	0.422177	0.537539	0.543408	-0.328168	0.532355	0.648983	0.364493	0.119525	0.30668	0.263566	0.864108	0.0886115	0.151051	0.1522	0.588939	0.179324	0.306821	0.471607	0.562358	0.673357	0.569107	0.767984	0.128366	0.19727	0.351715	0.848995	0.426638	0.542449
CJI97_000609	2.12918	2.44076e-14	4.41858e-11	61.2876	69.4885	69.3797	66.7186	291.749	304.369	279.5	291.873	0.473239	2.28748e-05	0.000231778	99.3339	87.5915	90.9305	92.6187	2.13951	2.278e-14	5.4281e-11	62.5759	65.7378	68.6139	65.6425	300.234	294.52	272.949	289.234	0.333059	0.000752047	0.00344963	86.485	76.662	84.901	82.6826
CJI97_000610	0.129097	0.430507	0.539226	46.3021	45.5883	47.5918	46.4941	35.3823	59.2455	57.7954	50.8077	0.0869878	0.592987	0.697836	54.789	44.6424	48.711	49.3808	0.14589	0.374009	0.477245	46.0731	50.8925	48.2606	48.4087	50.3048	55.0723	55.3022	53.5597	-0.156104	0.342871	0.437942	46.0377	34.8776	49.3737	43.4297
CJI97_000611	0.267108	0.0621338	0.117088	49.4275	52.6596	48.9385	50.3419	80.4612	51.1839	50.23	60.625	0.0421517	0.755318	0.825959	50.0506	56.2164	49.2562	51.841	0.130608	0.340919	0.443161	50.2695	50.9737	49.4038	50.2157	54.4819	52.6483	57.8001	54.9768	-0.0535161	0.692913	0.760398	47.6482	48.5304	48.9858	48.3881
CJI97_000612	0.389012	0.00134356	0.00516777	47.0679	37.6479	45.8603	43.5254	56.0907	59.1651	55.7049	56.9869	0.203802	0.0588061	0.118904	48.1514	54.1446	48.0806	50.1255	0.268443	0.0164614	0.038206	48.3778	43.9064	45.7501	46.0114	58.4569	52.7065	55.1067	55.4233	-0.0971619	0.346614	0.44127	44.9825	37.1722	46.8526	43.0025
CJI97_000613	-0.114761	0.260157	0.363139	98.3997	91.2556	100.546	96.7339	80.1775	94.9496	92.8349	89.3207	-0.0186665	0.851628	0.897816	99.1228	93.0498	94.287	95.4866	-0.155572	0.133044	0.210291	97.1036	105.623	104.434	102.387	86.3491	93.1187	96.2901	91.9193	-0.166763	0.109114	0.172769	98.7024	76.0424	98.8443	91.1964
CJI97_000614	0.0092795	0.934302	0.952722	28.0048	31.1494	28.4493	29.2011	25.2215	32.8092	30.1022	29.3776	-0.0459274	0.683746	0.767529	28.0851	27.4707	29.305	28.2869	0.0985052	0.386258	0.489332	29.7877	31.4372	33.6681	31.631	30.0032	34.2262	37.3605	33.8633	-0.106972	0.348184	0.442608	32.2097	25.9288	29.9422	29.3602
CJI97_000615	-0.450087	4.11615e-05	0.000297365	183.615	179.983	183.225	182.274	138.048	126.794	135.44	133.427	0.266861	0.0043	0.0150719	221.496	221.3	215.136	219.311	-0.525403	7.18531e-06	6.55506e-05	189.598	189.618	196.226	191.814	122.281	132.91	144.598	133.263	-0.0233286	0.774766	0.828788	198.645	167.619	199.919	188.728
CJI97_000616	-0.643865	2.01486e-05	0.000165048	2167.67	2070.2	2266.01	2167.96	1191.96	1445.92	1524.54	1387.47	-0.283299	0.0180163	0.0471095	1714.07	1883.65	1746.58	1781.43	-0.576214	6.68393e-05	0.0004065	2239.75	2233.34	2173.12	2215.4	1531.92	1475.28	1450.56	1485.92	-0.428564	0.00107968	0.004528	1763.85	1464.01	1710.26	1646.04
CJI97_000617	0.215702	0.169409	0.259683	64.9305	69.0145	70.7023	68.2158	101.866	70.5236	65.3607	79.2501	-0.395501	0.0182038	0.04744	53.427	50.6386	51.5052	51.8569	0.233812	0.138517	0.216922	69.9685	59.0361	63.0773	64.0273	81.3635	71.7297	72.7878	75.2936	-0.125721	0.414316	0.510007	51.2579	72.3711	52.4765	58.7018
CJI97_000618	-0.298276	0.000399176	0.00193738	263.634	264.384	265.062	264.36	205.511	219.451	219.973	214.978	-0.123778	0.0823509	0.155333	242.714	242.695	242.464	242.624	-0.34699	9.15162e-05	0.000528188	278.048	258.829	255.335	264.07	204.498	218.447	199.9	207.615	-0.0819923	0.237185	0.324553	248.33	258.508	241.613	249.483
CJI97_000619	-0.332972	0.0102143	0.0278064	26.6387	20.1276	24.6256	23.7973	19.8316	18.1536	18.6944	18.8932	-1.05718	1.03228e-07	3.26189e-06	11.8364	11.4943	10.9723	11.4343	-0.41417	0.00233865	0.00757829	24.7651	20.9581	22.3483	22.6905	17.8762	17.8209	15.3786	17.0252	-1.03991	1.3258e-07	4.55722e-06	10.5885	10.1879	12.3143	11.0303
CJI97_000620	-0.41687	0.00084857	0.00359204	52.7806	43.4155	54.157	50.1177	36.2075	38.2573	38.1254	37.5301	-0.777065	1.11713e-06	2.10664e-05	31.1162	28.6859	27.9249	29.2423	-0.369114	0.00227791	0.00743022	52.6612	45.0437	41.1325	46.2791	33.3269	36.6502	37.5125	35.8299	-0.670797	6.74991e-06	9.54655e-05	30.7473	28.4528	28.003	29.0677
CJI97_000621	-0.709426	6.96513e-06	7.00511e-05	188.499	148.241	186.039	174.26	89.4873	111.455	118.697	106.546	-0.28652	0.017095	0.044982	141.73	148.848	138.023	142.867	-0.602815	4.30266e-05	0.000283934	187.054	161.897	164.059	171.003	117.677	111.929	108.193	112.6	-0.369689	0.00345476	0.0113029	136.188	132.879	127.972	132.346
CJI97_000622	-0.0547179	0.700638	0.782312	48.4133	31.5049	38.7901	39.5694	42.0358	34.1159	38.1652	38.1057	-0.198939	0.173996	0.283351	37.4085	30.8971	35.0978	34.4678	-0.14294	0.321673	0.423003	47.1385	36.2502	40.348	41.2456	38.3574	38.1821	35.5142	37.3512	-0.438696	0.00654957	0.0187214	29.396	28.5216	33.3553	30.4243
CJI97_000623	-0.083774	0.504884	0.611377	22.1472	26.4286	25.4913	24.689	27.9035	21.6717	20.3667	23.314	-0.342321	0.0133487	0.0370638	20.2198	19.7016	18.503	19.4748	-0.12058	0.342153	0.444659	22.4169	21.872	20.6671	21.652	20.2791	19.1008	20.3745	19.9181	-0.0716405	0.568496	0.651779	18.9556	24.116	18.7721	20.6146
CJI97_000624	0.169733	0.0290531	0.064063	88.2161	89.6556	85.0112	87.6276	104.161	97.7038	93.8702	98.5783	-0.0985013	0.182911	0.294163	82.337	81.9341	81.2701	81.8471	0.160489	0.0376637	0.075536	82.2749	81.9438	78.5888	80.9358	90.5486	88.1738	92.6627	90.4617	0.0639736	0.379463	0.475401	81.598	93.1829	79.0638	84.6149
CJI97_000625	-0.0124934	0.893118	0.921452	28.5843	24.8681	27.5835	27.012	27.6714	27.7229	24.9458	26.78	-0.299149	0.00490451	0.0167548	23.2124	20.2992	22.3365	21.9494	-0.10436	0.271219	0.369382	29.679	23.984	27.078	26.9137	25.2422	24.7049	25.1532	25.0334	-0.300759	0.00475963	0.014596	22.1951	21.1331	22.2046	21.8443
CJI97_000626	0.0534077	0.736473	0.813481	27.3424	32.7888	29.4353	29.8555	39.689	28.4869	24.8661	31.014	0.0204485	0.897165	0.929766	28.9868	31.4549	30.4124	30.2847	-0.119785	0.454158	0.553779	30.5704	31.2544	26.6296	29.4848	30.4074	24.5886	26.4347	27.1436	0.228632	0.161754	0.237044	31.3582	41.6237	30.7179	34.5666
CJI97_000627	0.215963	0.33167	0.438272	202.595	291.109	202.127	231.944	364.809	223.331	220.212	269.451	0.160761	0.46673	0.591359	243.922	278.173	255.805	259.3	0.041515	0.849738	0.882335	202.796	241.384	222.81	222.33	244.517	220.425	221.535	228.826	0.39979	0.0828197	0.139126	242.684	403.525	233.856	293.355
CJI97_000628	0.584896	0.000586743	0.00264229	42.2452	36.5615	38.6939	39.1669	44.9499	64.7539	66.4557	58.7198	0.198825	0.163995	0.270881	48.8804	43.4272	42.5603	44.956	0.671133	0.000163195	0.000846524	40.246	37.7936	37.0305	38.3567	60.8823	67.0563	55.2805	61.073	0.00636575	0.96336	0.974303	42.1503	32.3536	41.0348	38.5129
CJI97_000629	-0.0566096	0.675278	0.762461	26.5559	20.3646	26.838	24.5862	18.2069	25.2301	27.3946	23.6105	-0.261337	0.0667614	0.131132	20.7953	21.4945	19.2356	20.5085	-0.0701577	0.604069	0.68677	25.7218	24.9994	23.626	24.7824	23.0414	24.8989	22.8724	23.6042	-0.315167	0.0308025	0.0635594	20.7882	19.9629	19.0048	19.9186
CJI97_000630	0.0430428	0.601486	0.69637	40.7342	46.0228	43.5998	43.4523	49.3598	44.61	40.3751	44.7817	0.295154	0.00214142	0.00855661	53.7723	53.8458	52.34	53.3194	0.0361316	0.660807	0.733465	39.6372	41.7334	43.2396	41.5367	42.9836	42.6034	42.1826	42.5899	0.349407	0.000529996	0.00266519	50.4989	56.7909	51.4875	52.9258
CJI97_000631	-0.175017	0.113472	0.188346	18.9389	20.0288	20.4171	19.795	14.9833	19.0583	18.5152	17.5189	0.339795	0.00486822	0.0166599	27.2986	23.1479	24.7048	25.0504	0.0100636	0.924485	0.943596	17.9161	18.4805	17.4393	17.9453	17.0228	18.616	18.5716	18.0701	0.265956	0.0214778	0.0481429	20.455	20.307	23.9693	21.5771
CJI97_000632	-0.413272	5.16657e-05	0.000356993	102.891	94.5937	102.759	100.081	76.5155	76.3537	72.5876	75.1523	0.420061	4.2287e-05	0.000368637	141.385	136.099	124.239	133.908	-0.405806	6.27809e-05	0.000384834	101.387	93.9256	91.276	95.5295	76.8945	71.2255	68.2046	72.1082	0.383859	0.000109156	0.00079574	124.156	130.562	119.245	124.654
CJI97_000633	-0.0364213	0.687428	0.773125	105.065	100.5	98.7668	101.444	84.1748	108.158	104.362	98.8982	0.204435	0.0352625	0.0798293	121.108	111.536	118.021	116.888	-0.00862092	0.923908	0.943185	100.713	106.781	109.926	105.806	100.318	107.662	107.542	105.174	0.0970012	0.29105	0.382365	114.696	104.702	120.079	113.159
CJI97_000634	0.207536	0.415302	0.524292	4912.82	6881.04	5108.29	5634.05	9809.97	5020.99	4686.34	6505.77	-1.07925	0.00056619	0.00303252	2413.96	2776.69	2808.71	2666.45	0.218966	0.390681	0.493324	4954.22	5046.6	5096.24	5032.35	6769.16	5176.42	5625.88	5857.15	-0.430959	0.102299	0.163937	3122.83	4905.7	3170.04	3732.85
CJI97_000635	0.0751659	0.440576	0.549935	47.1507	42.5464	48.0247	45.9073	44.8984	50.1787	49.9712	48.3494	-0.462979	0.000179652	0.00119127	34.857	33.0884	31.9628	33.3027	0.351605	0.00196855	0.00663225	47.0515	42.7285	42.5895	44.1232	49.9455	53.5985	65.3591	56.301	-0.451941	0.000229715	0.00139874	33.1538	31.1604	32.4439	32.2527
CJI97_000636	0.44589	0.00461484	0.0145119	20.9674	19.5153	23.7839	21.4222	32.236	28.8688	26.4389	29.1813	0.0665004	0.629296	0.726399	19.3181	25.9169	22.0469	22.4273	0.900563	6.11798e-06	5.75854e-05	23.5258	19.8818	19.9722	21.1266	35.9095	35.7388	46.6789	39.4424	0.18448	0.191446	0.272684	22.9541	26.3418	22.7476	24.0145
CJI97_000637	0.186369	0.246752	0.3479	89.7478	123.531	105.404	106.228	134.979	109.484	118.219	120.894	0.896064	3.18543e-05	0.000296578	193.469	223.232	176.409	197.703	0.417008	0.0162792	0.0378803	100.039	110.599	112.795	107.811	151.79	123.719	156.349	143.953	0.857965	5.06312e-05	0.00044729	187.872	242.216	156.188	195.425
CJI97_000638	0.675138	3.90168e-05	0.000286739	162.316	203.133	178.415	181.288	333.295	273.008	262.18	289.494	0.937611	8.41966e-07	1.6936e-05	326.432	378.574	336.717	347.241	0.613589	0.000105925	0.000592462	159.288	169.878	166.368	165.178	264.841	240.689	252.683	252.738	1.14411	6.49952e-08	2.59551e-06	347.661	428.054	319.513	365.076
CJI97_000639	-0.174977	0.13753	0.220723	74.4103	75.7895	71.2314	73.8104	60.578	70.1416	65.4005	65.3734	-0.143514	0.217533	0.336109	64.7646	67.8102	67.8955	66.8234	-0.0990209	0.389019	0.491815	68.7726	74.9577	74.9575	72.896	65.0369	68.7434	70.3984	68.0596	-0.200702	0.0918738	0.15111	66.8629	49.1729	74.1962	63.4107
CJI97_000640	-0.303603	0.0271194	0.0605615	107.403	144.488	127.384	126.425	85.0774	111.274	110.892	102.414	0.503988	0.000968839	0.00457147	181.69	173.928	182.253	179.29	-0.418269	0.00411355	0.0121219	107.845	143.681	139.716	130.414	94.052	96.9388	101.786	97.5921	0.584826	0.000256672	0.00152682	200.644	189.991	196.176	195.604
CJI97_000641	-0.421344	0.0036866	0.0120541	143.108	112.924	131.352	129.128	79.0428	102.227	107.926	96.3986	0.252665	0.0576325	0.117142	159.034	156.258	146.235	153.842	-0.524686	0.000649752	0.00267942	142.655	120.732	126.424	129.937	89.0664	98.878	82.9967	90.3137	0.0995329	0.431746	0.527398	149.757	121.659	146.201	139.206
CJI97_000642	-0.353801	0.0232304	0.0533463	64.3924	71.6613	68.1532	68.069	64.7816	46.1982	48.8961	53.292	0.409503	0.0101878	0.0300053	91.6028	93.7072	85.9385	90.4162	-0.436021	0.00706348	0.0190098	69.2727	64.9254	63.4808	65.893	51.1806	50.5346	44.3981	48.7045	0.572124	0.000918596	0.00397838	86.3184	123.907	83.7374	97.9877
CJI97_000644	0.0721989	0.787045	0.851652	4.01547	5.70841	4.5211	4.74833	7.01456	3.88001	4.16095	5.01851	-0.40223	0.14778	0.248711	3.99024	2.84867	3.93572	3.59154	0.177646	0.508666	0.603443	4.97911	3.9398	4.6176	4.51217	5.81649	3.83954	5.66923	5.10842	0.0764469	0.775052	0.828851	3.88738	6.58545	3.83974	4.77086
CJI97_000645	-0.67521	7.48363e-07	1.1353e-05	228.84	199.498	217.758	215.366	123.374	134.614	146.589	134.859	-0.0571441	0.513743	0.632541	208.662	204.407	207.929	206.999	-0.622024	2.08012e-06	2.37082e-05	223.386	214.353	216.467	218.069	143.683	145.651	135.736	141.69	-0.0960921	0.278107	0.368839	204.254	183.383	224.392	204.01
CJI97_000646	0.326509	0.0166622	0.0409839	27.2389	29.5889	26.5735	27.8005	40.7722	32.1457	31.7347	34.8842	-0.255759	0.0528281	0.109843	22.752	22.0523	25.0455	23.2833	0.298366	0.0264512	0.0564022	26.7002	28.5534	29.454	28.2359	40.8726	30.3479	32.9728	34.7311	-0.0870772	0.485961	0.578277	23.9907	29.21	26.5679	26.5895
CJI97_000647	-0.066139	0.804143	0.863786	1390.49	1941.59	1493.36	1608.48	2194.84	1192.97	1221.53	1536.44	0.754428	0.0114611	0.0327778	2308.98	3203.12	2628.28	2713.46	-0.00271425	0.991872	0.994363	1362.99	1413.9	1373.35	1383.42	1452.91	1177.32	1512.23	1380.82	1.37173	0.000104483	0.000772596	2758.97	5275.88	2705.29	3580.05
CJI97_000648	0.0144179	0.944973	0.960178	85.9393	93.7443	85.1073	88.2637	123.477	74.8459	69.2828	89.2019	-0.00128981	0.99507	0.996888	86.2889	95.52	82.7695	88.1928	-0.0234847	0.910577	0.932908	79.7745	76.7042	77.8043	78.0943	85.2936	72.9513	72.2665	76.8371	0.346335	0.112099	0.176262	79.5617	137.813	80.5764	99.3169
CJI97_000649	-0.252748	0.154391	0.24213	13.9299	10.528	13.6835	12.7138	8.38137	11.6802	11.8856	10.6491	0.188832	0.276898	0.40121	15.0593	14.2234	14.1754	14.486	-0.185937	0.284982	0.383291	12.3717	14.3782	16.0719	14.2739	10.2182	13.2057	14.2057	12.5432	0.0141564	0.933687	0.952452	16.0308	11.9777	15.2038	14.4041
CJI97_000650	-0.445755	0.0169457	0.0414353	381.055	469.472	415.196	421.908	405.736	262.473	261.184	309.798	-0.00776524	0.963401	0.976345	361.289	442.699	454.942	419.643	-0.554105	0.00446126	0.0129177	379.978	388.476	392.653	387.036	296.372	240.592	253.856	263.606	0.382706	0.0358835	0.0715332	449.937	611.437	452.508	504.627
CJI97_000651	-0.00673418	0.976752	0.981995	108.77	171.154	116.947	132.29	186.789	110.731	97.6927	131.737	0.113853	0.62342	0.72161	132.023	147.015	150.46	143.166	0.062117	0.788405	0.836295	96.0382	129.282	125.392	116.904	123.067	117.106	125.983	122.052	0.658872	0.0108792	0.0278965	159.549	238.866	155.393	184.603
CJI97_000652	-0.684596	1.83159e-05	0.000152515	1469.91	1671.2	1449.37	1530.16	1135.61	847.168	873.381	952.053	-0.587382	9.44315e-05	0.000716798	968.457	1074.68	1012.06	1018.4	-0.658054	2.83871e-05	0.00020153	1436.81	1416.05	1365.69	1406.18	973.982	863.452	836.006	891.146	-0.40229	0.00268986	0.00929303	1065.86	1072.12	1054.01	1064
CJI97_000653	-0.244565	0.181264	0.274244	114.751	87.4829	103.601	101.945	61.7385	93.4217	102.869	86.0097	-0.223319	0.219732	0.338352	90.1832	82.5317	89.2438	87.3196	-0.210292	0.24644	0.342568	113.15	112.853	106.675	110.893	85.9897	99.77	101.786	95.8484	-0.535538	0.00764556	0.0211098	84.7079	56.4467	88.2947	76.4831
CJI97_000654	0.827472	0.0043766	0.0139491	1.28329	1.26415	1.32266	1.29003	2.63046	1.78923	2.4687	2.29613	0.382106	0.147121	0.247911	1.7841	1.39445	1.85712	1.67855	1.1724	0.000315759	0.00147581	0.804485	1.09664	1.0087	0.969943	1.97626	2.24943	2.34589	2.19053	0.206317	0.450316	0.54457	0.962589	1.69799	0.73692	1.1325
CJI97_000655	-0.611189	0.0168294	0.0412642	101.463	61.0346	108.819	90.4389	38.348	62.8842	76.211	59.1478	-0.587912	0.0205732	0.0520415	62.5201	58.567	59.3766	60.1546	-0.618803	0.0156268	0.036613	119.999	99.3682	90.9398	103.436	64.9471	69.1118	68.0091	67.356	-0.981822	0.000604115	0.00290349	59.2548	40.1093	57.6931	52.3524
CJI97_000656	-0.410364	0.000228912	0.00122603	386.748	424.97	376.815	396.178	320.065	284.185	290.072	298.107	-0.822374	6.52383e-08	2.30071e-06	213.957	227.156	231.015	224.043	-0.412109	0.000219815	0.00108332	385.588	383.277	375.841	381.569	306.635	288.489	265.151	286.758	-0.435545	0.000127563	0.000895042	267.803	311.535	267.095	282.145
CJI97_000658	1.35111	3.41032e-08	8.343e-07	4015.22	5044.52	3945.53	4335.09	12243	11125.9	9808.65	11059.2	2.46175	9.33143e-12	2.41329e-09	24186.2	24775.2	22682.8	23881.4	-0.455064	0.00386604	0.0114672	210.232	187.242	188.761	195.412	150.061	134.966	142.621	142.549	0.660138	0.000165975	0.00109794	282.261	354.077	290.075	308.804
CJI97_000659	0.410752	5.60742e-05	0.000380199	217.891	178.422	199.674	198.662	271.015	257.528	263.752	264.098	0.434186	3.07781e-05	0.000287704	271.47	275.504	258.293	268.422	0.203062	0.016092	0.0374927	208.927	203.489	205.528	205.981	245.528	238.847	226.965	237.113	0.148228	0.0670398	0.117147	227.19	223.974	233.643	228.269
CJI97_000660	-0.41218	0.0155498	0.0390031	64.7442	43.2575	56.7062	54.9026	35.8207	40.4284	47.4627	41.2373	-0.402635	0.0175538	0.0460553	42.6648	40.2399	41.6744	41.5264	-0.543063	0.00261401	0.00831188	67.0332	52.9436	52.9006	57.6258	39.2332	41.8666	37.5342	39.5447	-0.742217	0.000180257	0.00116544	36.4118	27.948	38.9404	34.4334
CJI97_000661	-0.469047	0.00122	0.00479092	35.4976	36.1664	40.0166	37.2269	22.4879	29.9745	28.1511	26.8712	0.604252	0.000113117	0.000825722	55.096	55.2402	59.4107	56.5823	-0.627743	8.16204e-05	0.000479741	41.1592	40.6571	41.1101	40.9755	24.3215	27.9821	27.2384	26.514	0.452215	0.00154356	0.00597512	61.0319	45.4557	61.6492	56.0456
CJI97_000662	-0.0817784	0.7098	0.792053	28.2946	24.5126	29.4834	27.4302	19.7285	28.9694	28.9674	25.8884	0.0667388	0.760645	0.829213	29.8117	28.9648	27.3967	28.7244	-0.112178	0.609709	0.691445	27.0264	30.9091	33.2646	30.4	21.649	29.4559	33.2552	28.12	-0.336828	0.138383	0.209523	28.9147	14.9377	28.2745	24.0423
CJI97_000663	0.245081	0.42276	0.531484	89.7478	55.5039	96.8911	80.7143	54.7755	118.531	113.441	95.5824	0.210545	0.489651	0.612564	99.6216	99.2651	81.2531	93.3799	0.261612	0.39228	0.494654	102.17	90.3107	92.9796	95.1533	91.5817	124.32	126.287	114.063	-0.463667	0.139969	0.211218	85.8186	38.526	82.5351	68.9599
CJI97_000664	2.38327	3.9595e-11	3.46839e-09	42.0175	35.4751	44.1529	40.5485	242.518	190.301	201.776	211.532	-0.147996	0.317823	0.444335	38.4444	38.467	32.8658	36.5924	2.25167	8.6306e-11	7.22046e-09	44.0075	36.6361	34.1613	38.2683	215.031	186.257	145.489	182.259	-0.300587	0.0533728	0.0977961	30.4697	33.868	28.895	31.0776
CJI97_000665	0.0250688	0.939048	0.955766	13.5574	8.59224	12.1204	11.4233	7.45297	12.8663	14.4538	11.591	0.132619	0.68567	0.769237	13.6013	11.9923	11.9605	12.518	-0.328548	0.323918	0.425339	14.459	13.3831	11.6112	13.1511	7.54572	13.07	10.7737	10.4631	-0.555278	0.105916	0.168938	11.3474	4.01552	11.4029	8.92195
CJI97_000666	0.229548	0.378197	0.487073	131.558	152.448	137.124	140.377	245.51	118.672	129.766	164.649	-0.0154949	0.951935	0.970338	126.287	154.844	135.518	138.883	0.0889323	0.730073	0.789927	128.457	118.133	125.123	123.904	155.428	121.489	118.446	131.788	0.48334	0.075092	0.128408	141.353	250.775	127.623	173.25
CJI97_000667	-0.577363	0.00159566	0.00599643	207.397	157.228	188.323	184.316	96.966	129.266	144.259	123.497	-0.400035	0.0179096	0.046853	140.848	134.485	143.697	139.676	-0.50561	0.00427015	0.0124416	197.186	179.241	182.642	186.356	123.808	139.853	130.11	131.257	-0.523519	0.00333567	0.0109861	135.707	100.158	153.008	129.624
CJI97_000668	0.0365603	0.784284	0.849341	33.3242	30.7543	36.8662	33.6483	24.9894	40.1671	38.2648	34.4738	0.0583957	0.662155	0.751078	36.9481	33.2477	34.8933	35.0297	0.193333	0.160126	0.243053	35.5278	33.9351	34.363	34.6086	38.1777	38.3567	42.1826	39.5723	-0.0883418	0.510704	0.601135	32.3578	31.9406	33.3553	32.5512
CJI97_000669	-0.271407	0.200895	0.295681	88.2989	77.0339	82.2215	82.5181	90.1578	55.9284	59.1293	68.4051	-0.21023	0.316128	0.442726	64.2083	80.679	69.1052	71.3308	-0.301846	0.157863	0.240223	80.6007	67.728	70.0709	72.7999	64.9022	56.4491	55.8235	59.0582	0.117313	0.571692	0.654205	67.3257	110.484	59.1863	78.9987
CJI97_000670	0.434109	0.108373	0.181323	59.5283	106.939	73.516	79.9944	153.779	91.2907	79.3765	108.149	0.510469	0.0628551	0.124997	102.077	118.967	120.866	113.97	0.440309	0.104037	0.172579	55.466	81.1517	78.7009	71.7729	99.7337	88.1544	104.305	97.3978	0.965065	0.00175613	0.00664173	118.732	186.595	115.115	140.147
CJI97_000671	0.0392306	0.87216	0.908457	70.043	97.2998	68.8266	78.7231	120.511	63.0451	59.3483	80.9682	-0.111231	0.649078	0.742292	68.0834	73.7865	76.8062	72.892	-0.0964677	0.69332	0.76059	66.8375	74.9577	69.4209	70.4054	74.761	63.4688	59.3423	65.8574	0.474886	0.0658522	0.115555	80.8205	132.489	80.3437	97.8844
CJI97_000672	-0.319403	0.0478699	0.0957221	59.1557	71.049	57.0669	62.4239	64.4979	41.0517	44.6555	50.0684	0.428279	0.0109105	0.0315521	82.9509	88.2489	80.8442	84.0147	-0.521729	0.00308747	0.0095273	56.7053	54.487	53.1248	54.7724	40.3112	39.016	35.1232	38.1501	0.631763	0.000642128	0.00304842	81.709	100.434	72.5091	84.884
CJI97_000673	0.852153	0.0382654	0.0800536	0.269078	0.276532	0.120242	0.221951	0.386833	0.462384	0.378268	0.409162	0.963519	0.0183635	0.0477187	0.441228	0.53786	0.357793	0.445627	0.854382	0.035383	0.0718644	0.130457	0.182774	0.40348	0.238904	0.516522	0.387833	0.390982	0.431779	-0.0989492	0.811535	0.857126	0.222136	0.206512	0.232712	0.220453
CJI97_000674	0.790714	0.00106244	0.00430926	19.208	26.0928	15.2707	20.1905	40.2048	36.267	28.4696	34.9805	0.576894	0.0100177	0.0296977	28.91	31.6342	29.9013	30.1485	0.925502	0.000258309	0.00124903	17.9813	24.8776	24.1639	22.341	37.6837	37.6004	52.044	42.4427	0.641814	0.00501907	0.0152366	30.1735	41.3942	33.0645	34.8774
CJI97_000675	0.626231	0.000815288	0.00347553	9.58331	11.1403	8.56124	9.76161	14.4675	16.9474	13.8167	15.0772	0.631864	0.000740769	0.00369772	16.3638	13.9047	15.1466	15.1384	0.730486	0.000187487	0.000952398	10.0669	12.5911	12.5303	11.7294	15.608	19.062	23.7196	19.4632	0.487499	0.00526857	0.0157999	15.494	16.1997	17.6473	16.447
CJI97_000676	-0.410296	0.00251718	0.00873535	256.866	296.028	272.974	275.289	215.079	202.966	203.409	207.151	-0.257383	0.0388841	0.0861956	229.17	216.897	244.85	230.306	-0.463528	0.000953797	0.00364794	232.866	290.773	291.738	271.792	213.616	203.826	173.878	197.106	-0.19851	0.101736	0.163228	245.46	201.854	263.216	236.844
CJI97_000677	-1.73198	1.35641e-05	0.000121361	5.85762	5.09609	5.62733	5.52701	2.01153	1.18612	1.8117	1.66978	-3.29909	1.29651e-08	6.58068e-07	0.441228	0.657385	0.579284	0.559299	-1.3138	0.000236574	0.00115335	5.91405	3.98042	3.09334	4.32927	1.70677	1.1635	2.36761	1.74596	-2.19449	1.43287e-06	2.6927e-05	1.12919	0.963724	0.73692	0.943279
CJI97_000678	0.0255839	0.90158	0.928067	9.06585	6.37999	7.21452	7.55345	5.98301	9.95131	7.08755	7.67396	0.744789	0.00204451	0.00826787	14.4646	12.311	11.2108	12.6622	0.481833	0.0307684	0.063993	8.2188	7.02665	5.89528	7.04691	8.3991	9.81217	11.3167	9.84267	0.624341	0.00729606	0.0203108	12.7543	8.99476	10.8211	10.8567
CJI97_000679	0.201858	0.0370417	0.0778836	62.7365	65.2813	74.6703	67.5627	70.5583	79.2888	83.219	77.6887	0.750491	2.93728e-07	7.05857e-06	120.244	116.337	104.39	113.657	0.184404	0.0543279	0.10206	57.9012	62.0417	63.1445	61.0291	71.3699	71.3418	65.3374	69.3497	0.777024	1.88887e-07	5.63652e-06	110.79	103.715	99.2321	104.579
CJI97_000680	0.329434	0.00605357	0.0182548	43.1352	42.7439	44.682	43.5204	45.3626	60.1702	58.4524	54.6617	-0.0522776	0.622154	0.720542	42.3579	41.6543	41.8959	41.9693	0.516894	0.000147122	0.000774993	44.4859	37.2859	36.7166	39.4961	54.5717	58.2719	56.6923	56.512	0.152332	0.163107	0.23877	47.352	44.6525	39.6773	43.894
CJI97_000681	0.368123	2.80063e-05	0.000218224	139.879	132.498	133.613	135.33	163.579	182.26	178.144	174.661	0.382602	1.8159e-05	0.00018893	173.94	183.291	172.064	176.432	0.414378	7.27737e-06	6.62033e-05	131.414	128.267	125.818	128.5	173.125	168.222	172.423	171.257	0.348583	5.06614e-05	0.00044729	166.269	160.644	163.945	163.619
CJI97_000682	-0.704803	0.000110794	0.000670818	422.618	411.104	442.803	425.508	226.117	271.801	285.214	261.044	-0.186162	0.194253	0.30801	354.555	354.928	412.484	373.989	-0.758875	5.17755e-05	0.000326588	436.575	453.727	463.553	451.285	263.673	285.135	251.249	266.686	-0.265772	0.0711574	0.122963	404.028	278.287	443.704	375.34
CJI97_000683	0.0585981	0.575051	0.674245	62.0328	56.5113	58.6541	59.066	61.7643	59.7682	63.0115	61.5146	0.92176	1.36639e-07	4.03388e-06	109.578	121.636	104.493	111.902	0.151401	0.159016	0.241639	58.1839	51.6845	52.542	54.1368	60.8598	59.3966	60.1243	60.1269	1.05377	2.30894e-08	1.12972e-06	105.866	134.669	96.6723	112.403
CJI97_000684	1.41179	1.02635e-08	3.01304e-07	9.45912	11.6143	10.7977	10.6237	25.8146	27.4616	31.5157	28.264	0.38757	0.0086821	0.0264308	17.0928	12.6895	11.9264	13.9029	1.19955	8.98689e-08	1.85414e-06	10.7627	11.7991	11.7009	11.4209	26.8367	27.3616	24.5015	26.2333	0.297367	0.0354933	0.0710042	13.3282	14.5935	14.1954	14.039
CJI97_000685	1.342	8.2791e-05	0.000523153	23.7409	12.2859	26.1647	20.7305	37.9612	59.0243	60.4233	52.4696	-0.369384	0.166041	0.273511	16.076	18.1478	13.8858	16.0365	1.46253	3.41086e-05	0.000233011	22.7648	21.1409	16.6996	20.2017	49.5188	62.8289	54.694	55.6806	-0.722826	0.0125601	0.0314205	15.7902	9.47662	11.4029	12.2232
CJI97_000686	0.74296	0.000709033	0.0030905	2.67008	2.80482	2.50104	2.65865	4.53884	5.06612	3.76277	4.45591	-1.45785	1.20747e-06	2.23054e-05	0.940008	0.737068	1.20968	0.962252	1.21405	4.65057e-06	4.59222e-05	2.10906	2.41668	2.08464	2.20346	5.65929	5.5654	4.12703	5.11724	-1.06288	5.26972e-05	0.000458301	0.981101	1.07845	1.10538	1.05498
CJI97_000687	4.71811	1.22239e-12	3.31941e-10	17.014	22.3201	18.7097	19.3479	578.779	475.15	474.428	509.452	0.813722	0.00115823	0.00530383	46.6167	29.1042	26.3574	34.0261	4.62978	1.54426e-12	4.26944e-10	16.9159	18.3383	18.6273	17.9605	501.723	490.57	341.848	444.714	0.54556	0.0176234	0.0410433	23.7315	32.3765	22.5924	26.2335
CJI97_000688	0.539621	4.12181e-05	0.000297365	131.103	114.208	125.052	123.454	168.014	187.788	182.524	179.442	0.393305	0.000873711	0.00421546	178.39	157.294	150.75	162.145	0.413007	0.00057231	0.00242829	127.717	120.936	121.021	123.225	173.888	172.392	145.923	164.068	0.143267	0.155825	0.230112	143.148	120.833	144.262	136.081
CJI97_000689	0.92446	0.000117901	0.000705974	9.10725	7.03181	7.74359	7.96088	12.8428	15.0174	17.4401	15.1001	0.163704	0.382142	0.510557	8.63272	9.1237	8.99594	8.91746	0.632671	0.0031254	0.00961159	9.41465	7.8796	7.89027	8.39484	12.7559	14.854	11.4254	13.0117	-0.424393	0.0349206	0.0701386	6.59004	4.33676	7.79584	6.24088
CJI97_000690	1.33595	4.3377e-10	2.35581e-08	13.1434	13.6686	13.0102	13.2741	29.7861	34.5984	36.1345	33.5063	0.35665	0.00233053	0.0091177	18.4165	17.0522	15.5384	17.0024	1.19069	2.19415e-09	9.0276e-08	13.4588	14.7235	13.4717	13.8847	32.3163	34.1487	28.6285	31.6979	0.11008	0.281123	0.372322	14.5314	14.8	15.6305	14.9873
CJI97_000691	-0.434123	0.0128806	0.033471	48.7652	35.4356	49.7562	44.6523	29.3993	33.2112	36.473	33.0278	-0.935775	2.00015e-05	0.000205347	21.6394	25.1998	23.1714	23.3368	-0.325412	0.0514337	0.0977041	59.8146	42.9925	41.3791	48.0621	39.5252	39.4814	36.0572	38.3546	-1.00876	8.61208e-06	0.000114648	24.2684	27.0072	20.4011	23.8922
CJI97_000692	-0.446898	5.95125e-05	0.000399028	56.7754	48.5511	58.9667	54.7644	38.0643	41.514	40.9127	40.1637	-0.142952	0.101608	0.184931	51.8731	48.9254	47.9783	49.5923	-0.492349	2.07264e-05	0.000153358	57.7925	54.5682	53.9093	55.4234	38.4697	38.4342	41.292	39.3986	-0.275037	0.00420344	0.0132341	46.7967	42.4039	48.1907	45.7971
CJI97_000693	-0.309727	0.026113	0.0587731	586.445	736.899	570.909	631.418	570.32	477.582	480.42	509.441	0.0213731	0.867515	0.909477	584.723	655.951	681.868	640.847	-0.344134	0.0150722	0.035524	614.105	601.794	604.771	606.89	500.959	444.262	489.075	478.099	0.351327	0.0133996	0.0329737	699.21	919.875	703.643	774.242
CJI97_000694	-0.08883	0.290305	0.395943	383.043	360.538	374.554	372.712	314.366	365.645	371.32	350.444	-0.146291	0.0906546	0.168151	341.798	336.96	331.555	336.771	-0.0638997	0.44287	0.543185	384.044	377.327	378.441	379.937	353.795	377.381	359.247	363.474	-0.184697	0.0372111	0.0736492	334.815	307.176	360.839	334.276
CJI97_000695	-1.22806	4.38412e-07	7.1288e-06	714.774	586.821	661.043	654.213	291.104	231.735	314.998	279.279	-0.72513	0.000167578	0.00112499	366.833	422.22	398.224	395.759	-1.08917	1.92513e-06	2.22205e-05	706.121	569.281	543.464	606.289	337.267	264.463	253.204	284.978	-0.513212	0.00317478	0.0105457	401.955	490.329	382.151	424.812
CJI97_000696	-1.06853	2.4374e-08	6.42597e-07	238.134	187.963	232.957	219.685	107.694	97.2615	109.28	104.745	-1.46316	3.14834e-10	3.63801e-08	74.1263	84.5835	80.316	79.6753	-1.1962	5.22172e-09	1.85354e-07	241.976	208.606	214.92	221.834	103.147	102.136	85.1471	96.8101	-1.42986	4.36155e-10	5.38354e-08	82.1348	78.0387	86.8208	82.3314
CJI97_000697	0.101513	0.254983	0.357003	82.4413	91.2358	83.4721	85.7164	81.7506	100.981	93.1336	91.9549	0.0738944	0.402506	0.531359	87.2289	90.3805	93.0603	90.2232	-0.00734143	0.932993	0.948892	83.0142	96.2001	84.7307	87.9817	84.0359	90.016	88.5574	87.5364	0.0943646	0.288421	0.379737	96.8143	88.0431	96.9244	93.9273
CJI97_000698	-0.0826449	0.406438	0.514904	162.813	197.128	177.91	179.284	164.791	179.144	163.969	169.301	0.164178	0.109655	0.196611	190.399	198.47	213.807	200.892	0.0218457	0.824503	0.864789	144.546	185.617	184.659	171.608	174.36	169.929	178.396	174.228	0.308652	0.00582331	0.0170401	206.401	215.966	215.278	212.548
CJI97_000699	-0.478165	0.00257861	0.00886919	121.271	175.223	138.399	144.964	111.15	106.208	94.8855	104.081	0.222363	0.114952	0.204355	156.444	171.02	179.919	169.128	-0.438469	0.0047964	0.0137246	107.627	149.266	152.157	136.35	101.755	98.7422	101.351	100.616	0.395913	0.00920314	0.0244709	182.411	171.107	184.695	179.404
CJI97_000700	0.467729	0.0718592	0.131182	10.5147	19.14	9.64341	13.0994	21.7916	18.998	13.6973	18.1623	0.70735	0.0100733	0.0297812	21.6202	18.7454	23.8869	21.4175	0.358622	0.157594	0.239948	10.741	15.1499	17.2375	14.3762	17.3372	17.0065	20.961	18.4349	0.970724	0.00104331	0.00439922	27.0451	32.6289	24.8808	28.1849
CJI97_000701	-0.278086	0.0221845	0.051445	202.864	228.001	222.785	217.883	169.458	187.688	181.887	179.678	0.47234	0.000560719	0.0030181	311.258	288.871	306.714	302.281	-0.209806	0.0738846	0.130962	191.794	242.155	246.683	226.877	190.17	195.313	203.028	196.17	0.377666	0.00338709	0.0111083	304.049	248.205	332.021	294.758
CJI97_000702	0.0563105	0.746628	0.821043	441.971	677.148	450.451	523.19	597.553	535.521	499.035	544.036	0.125111	0.475791	0.599958	642.716	468.337	600.735	570.596	0.181108	0.306331	0.406407	417.115	600.169	557.586	524.957	605.566	601.024	578.935	595.175	0.338281	0.066275	0.116118	678.663	589.478	722.88	663.673
CJI97_000703	0.925541	0.000703241	0.00307265	3.84988	3.71343	2.83771	3.46701	7.81402	5.34757	6.66946	6.61035	0.382513	0.102675	0.186186	4.96861	3.94431	4.66835	4.52709	0.641806	0.00956966	0.0244383	5.24003	3.51333	4.1917	4.31502	7.16394	8.31901	4.69178	6.72491	0.00684961	0.975503	0.982194	4.88699	3.67133	4.42152	4.32661
CJI97_000704	0.542322	0.0253329	0.0572786	32.5377	45.2525	34.5335	37.4412	76.4123	44.9317	42.4257	54.5899	0.639042	0.0103125	0.030344	58.3572	59.7623	56.855	58.3248	0.39227	0.0931507	0.157455	33.0491	36.4939	37.8822	35.8084	51.1357	44.0384	45.8317	47.002	0.99143	0.000381741	0.00204461	59.1252	98.2769	56.2774	71.2265
CJI97_000705	-0.481859	0.000841684	0.00357683	251.07	206.313	229.398	228.927	142.793	173.334	175.596	163.907	-0.625363	7.15522e-05	0.000578099	155.005	145.959	144.242	148.402	-0.491515	0.000708995	0.00285015	256.957	233.91	216.893	235.92	163.468	182.475	157.457	167.8	-0.78435	5.85206e-06	8.36382e-05	153.829	114.178	142.885	136.964
CJI97_000706	0.249709	0.0699752	0.128381	95.4191	120.588	98.2378	104.748	123.142	135.197	115.312	124.55	0.384621	0.00871169	0.0264615	135.361	138.808	136.115	136.761	0.553402	0.000567477	0.00240967	97.7776	117.91	119.901	111.863	139.663	149.354	203.484	164.167	0.306249	0.0300136	0.062358	136.91	136.573	141.469	138.318
CJI97_000707	-0.481499	0.0133673	0.0345157	63.9991	64.2739	70.2454	66.1728	37.2907	51.7066	53.0969	47.3647	0.631975	0.00213339	0.00853829	110.077	97.3129	100.233	102.541	-0.417303	0.0281156	0.0593645	65.8373	71.9724	67.6501	68.4866	45.9929	54.219	53.6297	51.2805	0.420023	0.0268451	0.0571748	105.792	60.99	108.036	91.6062
CJI97_000708	0.567203	1.84069e-06	2.35773e-05	30.2609	33.5789	32.2489	32.0296	45.2594	49.837	47.2636	47.4533	0.0205792	0.79402	0.854062	32.3439	31.6939	33.4281	32.4886	0.887555	4.78145e-09	1.7312e-07	30.1573	27.4974	29.2747	28.9765	54.3022	49.4681	57.0616	53.6106	0.194959	0.0232746	0.0512588	31.3212	34.6252	33.5687	33.1717
CJI97_000709	0.744817	2.34809e-05	0.000188926	9.06585	8.49348	8.51314	8.69082	14.4417	15.4195	13.8366	14.566	0.0572782	0.656918	0.74748	8.47925	9.76117	8.89371	9.04471	0.784128	1.33267e-05	0.000107705	7.82742	8.24515	8.78689	8.28649	13.6991	14.6213	14.488	14.2695	0.0841838	0.516959	0.606787	7.21942	10.8304	8.33883	8.79623
CJI97_000710	0.648521	0.00288284	0.00976713	5.91971	8.55274	8.32075	7.59773	13.5391	11.9416	10.273	11.9179	0.728694	0.00113262	0.0052085	15.3471	11.1955	11.2279	12.5901	1.057	3.27135e-05	0.00022518	6.34891	7.51405	8.36099	7.40798	14.1258	13.9426	18.1806	15.4163	0.823036	0.000399413	0.00212044	13.2911	14.9148	11.1314	13.1124
CJI97_000711	0.183451	0.659215	0.748411	14.1162	10.9428	11.447	12.1687	6.55036	17.3092	17.48	13.7799	-0.0114642	0.977946	0.986116	13.8315	10.9763	11.4153	12.0744	0.190056	0.646493	0.721143	12.8935	15.353	13.2924	13.8463	10.4652	19.7601	17.138	15.7878	-0.691869	0.112625	0.176782	11.6992	2.79939	11.112	8.53685
CJI97_000712	-0.349841	0.0285219	0.0630527	1837.68	1976.65	1899.73	1904.69	1363.2	1625.04	1495.39	1494.54	-1.12	1.10667e-06	2.09419e-05	844.203	863.883	920.908	876.332	-0.239818	0.118025	0.191685	1868.36	2027.98	1839.28	1911.88	1528.7	1619.78	1708.74	1619.08	-1.06554	2.0329e-06	3.53869e-05	1042.41	649.573	1048.4	913.463
CJI97_000713	0.700126	0.0220681	0.0512625	1.57307	2.70606	2.78962	2.35625	4.20358	3.63876	3.64332	3.82855	-0.38926	0.188696	0.301325	1.51552	2.35065	1.5334	1.79986	0.548641	0.0601919	0.110702	3.08748	3.18839	2.46571	2.91386	3.16651	4.30494	5.3217	4.26438	-0.59288	0.0510419	0.0945459	1.68453	2.7535	1.39627	1.94477
CJI97_000714	-0.281957	0.0590292	0.11259	105.975	144.705	108.987	119.889	111.382	93.683	90.8241	98.6297	0.132947	0.35086	0.478668	122.719	130.859	140.834	131.471	-0.3609	0.0194133	0.043803	106.496	118.986	120.058	115.18	97.6452	82.7247	88.7094	89.6931	0.413572	0.00884671	0.0236916	140.094	186.756	133.46	153.437
CJI97_000715	-0.331934	0.069139	0.127233	66.2552	83.2164	62.3335	70.6017	46.8841	67.0256	54.3312	56.0803	0.148405	0.39479	0.523207	83.3729	73.0096	78.4078	78.2634	-0.353713	0.053898	0.101428	74.6214	100.241	96.2747	90.3792	58.2772	71.5552	82.3451	70.7258	-0.167772	0.337215	0.431836	87.4661	64.363	89.497	80.442
CJI97_000716	0.249716	0.359682	0.467664	143.501	213.996	165.285	174.261	326.358	153.23	142.209	207.266	-0.0128974	0.961722	0.975315	158.976	186.757	172.422	172.719	0.14305	0.596481	0.679138	133.74	154.566	159.935	149.414	178.672	158.585	157.718	164.991	0.521648	0.0671025	0.117219	185.335	292.008	166.234	214.526
CJI97_000717	0.432425	0.00586336	0.01777	88.6922	68.7182	87.7046	81.705	111.82	106.73	112.206	110.252	1.22183	1.54253e-07	4.47994e-06	184.491	208.75	178.437	190.559	0.601267	0.000446277	0.00197372	85.5798	69.373	66.1706	73.7078	116.712	105.762	112.994	111.822	1.37087	3.44561e-08	1.57253e-06	182.836	231.89	157.216	190.648
CJI97_000718	-0.167371	0.307388	0.412815	156.955	123.472	150.255	143.56	93.0203	139.921	150.451	127.798	0.223799	0.177568	0.287271	174.803	165.183	162.949	167.645	-0.192523	0.242873	0.338738	149.199	143.153	143.146	145.166	130.613	129.013	121.465	127.03	-0.041631	0.796283	0.845311	160.271	108.648	154.133	141.017
CJI97_000719	-0.210365	0.0194913	0.0463269	49.0342	44.0081	50.1409	47.7278	37.2649	43.0017	43.4411	41.2359	-0.0486783	0.555245	0.667726	47.3457	44.8815	46.1894	46.1388	-0.0590509	0.475995	0.573199	43.8988	48.9022	44.7862	45.8624	41.3667	45.4346	45.267	44.0228	-0.00118362	0.9885	0.990689	44.89	44.882	47.7059	45.826
CJI97_000720	-0.0353727	0.800922	0.861348	26.3903	26.31	25.804	26.1681	18.9548	26.1951	31.3763	25.5087	0.177203	0.216382	0.334616	32.3823	26.8731	29.5094	29.5883	-0.0784396	0.577201	0.663586	31.3097	26.1773	25.8451	27.7774	25.2647	26.0042	27.6511	26.3067	0.0757494	0.589644	0.670089	30.6363	28.361	28.8175	29.2716
CJI97_000721	0.195613	0.0717881	0.131097	42.3694	46.7734	38.5015	42.5481	45.2852	53.6566	47.2437	48.7285	0.366995	0.00232051	0.00909031	57.5515	51.6744	55.4238	54.8833	0.14722	0.165212	0.249285	43.8988	51.6032	50.4349	48.6457	50.8213	51.8726	58.9296	53.8745	0.199342	0.066497	0.116375	52.1835	54.0603	61.3195	55.8544
CJI97_000722	0.0956784	0.752081	0.824662	38.5816	70.5354	36.4574	48.5248	79.7649	41.2728	34.8007	51.9461	0.310895	0.311403	0.437349	55.2686	65.2405	60.1774	60.2288	-0.00408297	0.989245	0.992718	35.6148	46.648	47.7675	43.3434	43.7697	40.7031	45.2018	43.2248	0.909084	0.00795371	0.0218222	67.011	113.398	63.8794	81.4295
CJI97_000723	0.849005	0.00413358	0.0133231	1.2419	1.06662	0.865743	1.05809	1.98574	2.01037	1.75198	1.91603	0.181039	0.493628	0.615307	1.66899	0.816751	1.12449	1.20341	0.780319	0.00651982	0.0177668	1.2176	1.11695	1.3001	1.21155	1.90889	1.6289	2.71515	2.08431	-0.501758	0.0771428	0.13146	0.907055	0.963724	0.698135	0.856305
CJI97_000725	2.19072	9.89711e-07	1.42199e-05	35.6425	24.3546	34.6297	31.5422	193.932	113.324	124.749	144.002	-0.670412	0.0281075	0.0667185	19.8744	23.7655	15.8281	19.8227	2.36735	4.15995e-07	6.49215e-06	31.3097	19.3538	16.2513	22.3049	129.22	119.86	96.2249	115.102	-0.129771	0.646619	0.719629	19.622	27.2596	14.3506	20.4107
CJI97_000726	0.351635	0.0401431	0.0832762	94.1565	66.9602	85.0352	82.0507	82.6016	105.524	125.864	104.663	-0.119903	0.456751	0.583811	85.2337	68.8262	72.4446	75.5015	0.296005	0.0781668	0.137102	90.2546	85.4368	80.6287	85.44	102.541	114.702	97.4413	104.895	-0.41815	0.0174857	0.0407926	69.9358	52.087	69.7553	63.926
CJI97_000727	-0.126663	0.343578	0.450694	42.121	29.5494	37.9724	36.5476	28.8061	37.433	34.1238	33.4543	0.355597	0.0144317	0.0390721	49.7437	44.7619	45.7634	46.7563	-0.211244	0.122865	0.197633	46.2253	36.5345	37.6581	40.1393	33.0125	35.3704	35.6228	34.6685	0.10257	0.439256	0.534887	44.3902	39.2832	45.5921	43.0885
CJI97_000728	-0.277802	0.15878	0.247513	1263.05	1585.24	1295.75	1381.35	1568.06	987.692	862.551	1139.44	-0.981905	9.54566e-05	0.00072204	649.123	689.537	759.509	699.39	-0.29509	0.136011	0.213614	1231.36	1319.08	1309.18	1286.54	1188.99	950.617	1006.08	1048.56	-0.561183	0.00894242	0.0239007	766.499	1055.62	793.76	871.96
CJI97_000729	0.00106084	0.993018	0.994401	129.923	177.869	156.555	154.783	179.465	145.008	140.278	154.917	0.185723	0.139395	0.237471	169.47	178.47	180.208	176.049	0.00141718	0.990674	0.993658	132.675	155.216	156.483	148.125	153.025	141.462	150.332	148.273	0.518426	0.000529453	0.00266493	196.794	237.007	202.75	212.184
CJI97_000730	0.194312	0.0242507	0.0552455	76.2939	86.3965	73.5882	78.7595	98.8486	88.5566	83	90.1351	0.241545	0.0069762	0.022138	92.1591	95.2411	91.9699	93.1234	0.103817	0.202152	0.292392	73.8604	79.5271	79.8889	77.7588	84.1033	83.7137	82.8664	83.5611	0.202889	0.0194112	0.0445008	91.446	91.2096	85.8512	89.5023
CJI97_000731	0.218558	0.016469	0.0406745	131.165	121.595	133.974	128.911	153.134	153.351	143.503	149.996	-0.199987	0.0261226	0.062913	115.448	113.269	107.951	112.223	0.392847	0.000194471	0.000980575	126.522	126.764	121.739	125.008	153.542	159.903	178.961	164.135	-0.208869	0.0210325	0.0475157	113.197	96.12	115.134	108.15
CJI97_000732	-0.0368128	0.756831	0.827865	59.5076	75.4932	63.7764	66.2591	77.3149	59.2656	57.2777	64.6194	0.401011	0.00347337	0.0126688	86.0395	86.715	89.7379	87.4975	0.0944077	0.430776	0.53232	59.0318	70.6118	70.6089	66.7508	67.7992	67.8513	78.1529	71.2678	0.452099	0.00139455	0.00549621	89.9281	89.351	94.6749	91.318
CJI97_000733	0.462333	0.000451148	0.00213245	50.0485	52.3041	50.2612	50.8712	78.3465	67.4277	64.5445	70.1062	-0.214939	0.0573575	0.11687	41.8975	42.73	46.8539	43.8271	0.576745	5.12487e-05	0.000324018	50.4434	47.3385	47.8347	48.5389	76.5801	65.6407	74.9816	72.4008	0.088	0.413617	0.509492	49.0736	60.5769	45.1655	51.6053
CJI97_000734	0.0477967	0.718388	0.799337	170.575	141.209	172.259	161.347	131.523	180.651	188.079	166.751	-0.0790608	0.552274	0.665667	162.353	146.437	149.421	152.737	0.11908	0.374081	0.477245	164.593	170.934	159.307	164.945	169.307	191.027	177.071	179.135	-0.245025	0.0786274	0.133487	151.034	115.693	150.778	139.168
CJI97_000735	0.184118	0.294632	0.399782	41.9347	58.4075	46.3894	48.9105	63.0537	53.7371	49.9911	55.594	0.750366	0.000455672	0.00253421	78.6921	80.3802	87.7956	82.2893	0.171766	0.327328	0.428676	34.8538	52.5577	52.2058	46.5391	55.223	47.335	54.7374	52.4318	1.10278	8.8308e-06	0.000116691	88.2435	123.884	87.8099	99.9793
CJI97_000736	-0.106245	0.149534	0.235943	97.0336	94.6727	101.605	97.7703	93.304	92.7985	86.3845	90.829	0.0238173	0.738413	0.812793	99.5641	92.512	106.094	99.3901	-0.151454	0.0465288	0.0898961	96.9948	102.252	92.1278	97.1249	84.6872	88.0962	89.5565	87.4467	-0.00511871	0.942705	0.959129	96.5366	94.2843	99.523	96.7813
CJI97_000737	-0.188992	0.0496372	0.0984586	74.5552	61.7061	70.7023	68.9879	62.9763	59.8687	58.7112	60.5187	-0.252895	0.011779	0.0335281	60.8703	54.2243	58.5758	57.8901	-0.183303	0.0561059	0.10464	65.5329	62.3666	70.6986	66.1994	58.5691	59.9977	56.3231	58.2967	-0.253015	0.0118042	0.0298595	57.8109	49.4253	59.3803	55.5388
CJI97_000738	-0.101911	0.190401	0.283607	135.822	124.025	137.437	132.428	112.594	128.462	129.089	123.382	0.114651	0.143271	0.242703	145.529	141.776	142.828	143.377	-0.158424	0.0495339	0.0944919	134.849	131.902	135.233	133.995	122.012	123.04	115.122	120.058	-0.0547811	0.472699	0.564598	135.892	118.951	132.141	128.995
CJI97_000739	-0.196465	0.0424527	0.0870698	43.1352	43.9488	37.251	41.445	35.1244	37.7346	35.6567	36.1719	0.13983	0.134934	0.231248	47.5567	44.1045	45.3545	45.6719	-0.253672	0.0116751	0.0288086	37.4847	44.7594	45.369	42.5377	33.3943	37.4453	36.1875	35.6757	0.161886	0.0871337	0.144628	47.5556	45.5015	49.7033	47.5868
CJI97_000740	-0.141038	0.291341	0.397055	95.0672	110.376	103.889	103.111	84.5874	102.71	93.1933	93.4967	0.252643	0.0682685	0.133754	124.407	121.835	122.297	122.847	-0.0709062	0.590654	0.674483	89.5588	112.528	102.551	101.546	90.077	95.7171	104.24	96.6781	0.200643	0.139968	0.211218	138.539	90.7277	120.777	116.681
CJI97_000741	-3.54289	7.53583e-09	2.33869e-07	1712.76	1000.02	1344.02	1352.27	117.803	81.661	148.6	116.021	-1.35816	0.000293422	0.00176867	597.634	501.405	483.43	527.49	-3.11116	3.48874e-08	8.65177e-07	1784.65	1006.35	1006.12	1265.71	201.219	133.259	104.979	146.486	-1.6135	5.61381e-05	0.000480135	404.917	510.453	325.583	413.651
CJI97_000742	-0.260712	0.0197375	0.0468097	33.8417	26.8039	30.0846	30.2434	22.23	27.1198	26.3394	25.2297	-0.313614	0.00663162	0.0212988	24.1141	23.6459	25.2329	24.331	-0.275165	0.0146803	0.0348161	33.7884	28.1675	31.0007	30.9855	24.9503	26.5472	25.3052	25.6009	-0.335541	0.00421634	0.0132594	24.8237	23.6571	25.1716	24.5508
CJI97_000743	0.31174	0.0530388	0.103579	32.2272	30.063	26.4052	29.5651	28.1356	40.8104	41.0918	36.6793	0.973979	7.77337e-06	9.39924e-05	66.5679	52.0928	55.6113	58.0906	0.209947	0.177311	0.263108	33.2666	33.143	35.9097	34.1064	40.0642	39.0742	39.2068	39.4484	0.550495	0.00198113	0.00731444	55.0897	39.6963	55.0169	49.9343
CJI97_000744	0.0791862	0.697283	0.779762	58.1622	85.4089	62.2854	68.6188	94.3098	58.9841	64.3255	72.5398	0.513862	0.0207641	0.0523515	91.7754	107.97	94.2529	97.9996	0.080019	0.694386	0.761092	58.0317	68.7231	66.5517	64.4355	70.6962	63.4494	70.2029	68.1162	0.857687	0.000607314	0.00291629	99.7761	156.995	93.6277	116.8
CJI97_000747	0.379623	0.00451336	0.0142761	40.8791	51.0202	44.9705	45.6233	63.9821	60.9342	53.1964	59.3709	0.486338	0.000642992	0.00331318	66.6638	62.1727	62.9205	63.919	0.474091	0.000809298	0.00317579	39.7677	45.4702	47.4313	44.223	59.4001	54.762	70.1378	61.4333	0.545029	0.000227751	0.00139292	61.4576	72.417	59.7293	64.5346
CJI97_000748	0.306741	0.0344784	0.0733747	10.1629	12.4439	10.1725	10.9264	12.3271	15.0978	13.1199	13.5149	0.533851	0.000970182	0.00457384	17.841	15.08	14.5673	15.8294	0.54643	0.000798082	0.00314086	9.76254	12.7739	11.5216	11.3527	15.0914	15.746	18.9192	16.5855	0.476751	0.00239921	0.00856118	15.6421	15.7867	15.9795	15.8028
CJI97_000749	-0.768065	6.47687e-05	0.000427411	112.702	89.8136	125.942	109.486	53.8471	66.9452	71.9904	64.2609	-0.31572	0.0409536	0.0897937	89.1664	89.0856	85.6148	87.9556	-0.712241	0.000138013	0.000734853	120.934	110.842	116.157	115.978	62.4767	76.3643	73.5046	70.7819	-0.595839	0.000716949	0.00332515	82.7642	61.1735	86.2197	76.7191
CJI97_000750	0.332089	0.274082	0.37761	111.398	110.83	128.178	116.802	226.968	99.2919	115.013	147.091	-0.025641	0.931315	0.955235	96.6865	149.386	98.1716	114.748	0.389583	0.203243	0.293568	98.1472	89.4578	92.6434	93.4161	145.704	111.037	110.409	122.383	0.332008	0.274671	0.365354	94.6485	175.099	83.1362	117.628
CJI97_000751	-0.368078	0.00749039	0.0217103	39.6165	37.5491	39.4875	38.8844	26.743	31.8442	31.7546	30.1139	-0.0271685	0.823099	0.877036	42.9142	35.698	35.8645	38.1589	-0.300635	0.0234693	0.0510254	38.1804	40.6977	41.1997	40.026	29.4193	34.3038	33.7548	32.4926	-0.176781	0.159246	0.234063	39.3181	28.2922	38.572	35.3941
CJI97_000752	-0.0251952	0.855991	0.897988	58.928	61.8839	48.6018	56.4713	42.9126	64.3116	59.2089	55.4777	-0.148226	0.294048	0.419411	55.5564	43.2878	54.0438	50.9626	-0.000107653	0.99938	0.999564	62.3802	65.3925	62.1134	63.2954	57.9853	64.9814	66.9013	63.2893	-0.280779	0.0567979	0.10272	53.3497	47.842	55.0945	52.0954
CJI97_000753	0.0702589	0.48907	0.596483	159.542	143.757	147.056	150.119	132.245	169.534	170.997	157.592	-0.148318	0.154595	0.257627	142.478	138.509	125.381	135.456	0.0725949	0.474886	0.572879	153.026	153.957	159.554	155.512	159.987	171.791	158.825	163.534	-0.316035	0.00585053	0.0171105	127.784	111.838	135.109	124.91
CJI97_000754	-0.102383	0.332924	0.439297	87.8021	74.4266	84.2416	82.1568	67.6183	79.5099	82.4027	76.5103	0.0525588	0.614822	0.714551	81.5504	83.2488	90.7942	85.1978	-0.197146	0.072731	0.129297	85.1885	82.8576	82.534	83.5267	76.9618	74.7742	66.8362	72.8574	-0.0592495	0.57113	0.653932	85.4298	68.5391	86.4912	80.1534
CJI97_000755	-0.0208191	0.849735	0.894363	20.1394	20.6411	17.6756	19.4854	17.1238	21.3702	19.1125	19.2022	0.157474	0.163504	0.270235	24.3635	19.5223	21.3313	21.739	0.0512295	0.64051	0.7165	21.0253	23.2123	24.0743	22.7706	24.2316	22.9209	23.6327	23.5951	0.0286232	0.793591	0.843608	23.2317	21.4773	24.9583	23.2224
CJI97_000756	2.54479	1.013e-10	6.87702e-09	106.658	130.839	102.807	113.435	750.739	638.854	596.389	661.994	0.732332	0.000358182	0.00208498	240.182	178.072	147.172	188.475	2.38864	2.35712e-10	1.50606e-08	109.193	113.543	106.451	109.729	621.511	627.145	475.217	574.624	0.32259	0.0629931	0.111689	146.166	143.365	122.154	137.228
CJI97_000757	2.44532	3.62857e-09	1.3226e-07	2.83567	2.17275	2.50104	2.50315	13.7197	14.5751	12.6222	13.639	0.357837	0.107016	0.192516	4.14371	2.96819	2.52159	3.21116	2.69639	1.16077e-09	5.57886e-08	2.36997	1.78713	1.86049	2.00586	14.5075	14.3498	10.1655	13.0076	0.478866	0.0405939	0.0787876	2.88777	3.3042	2.21076	2.80091
CJI97_000758	-0.10281	0.137726	0.220935	184.36	196.436	184.475	188.424	170.232	170.982	185.172	175.462	-0.00870701	0.896293	0.929438	190.227	182.614	189.034	187.291	-0.202826	0.00718728	0.0192608	189.185	188.724	188.156	188.688	167.623	166.807	157.392	163.94	0.110174	0.113373	0.177582	212.954	195.039	202.983	203.659
CJI97_000759	-0.0472296	0.555917	0.659067	56.0303	58.052	56.105	56.7291	59.5206	53.5963	51.6236	54.9135	0.733064	7.76307e-08	2.68543e-06	97.0318	94.2849	91.578	94.2982	-0.173823	0.041932	0.0824616	51.5305	60.0921	56.7785	56.1337	51.5849	50.4183	47.2871	49.7634	0.688071	1.81395e-07	5.47308e-06	90.3538	96.3036	84.6877	90.4484
CJI97_000760	-0.291088	0.0591146	0.112689	47.5854	42.0131	49.9005	46.4996	34.5055	41.0316	38.4241	37.987	-0.155033	0.29376	0.419411	42.7224	42.1523	40.3965	41.7571	-0.147833	0.316654	0.41782	43.2465	45.2671	44.8086	44.4407	36.6057	42.6228	41.0965	40.1084	-0.266043	0.0816651	0.137569	44.2421	26.0435	40.5112	36.9323
CJI97_000761	0.0324149	0.733728	0.811584	62.4053	60.6198	61.9728	61.666	61.6095	62.1806	65.4005	63.0636	0.53507	3.31724e-05	0.000305355	87.7468	94.6435	85.6829	89.3577	0.050971	0.593517	0.676768	65.9461	63.5039	61.7324	63.7274	61.8704	61.6266	74.5689	66.022	0.493856	7.78454e-05	0.000621733	91.0758	100.434	77.7451	89.7516
CJI97_000762	-0.111602	0.626012	0.718025	139.527	176.921	138.783	151.744	200.921	107.876	112.724	140.507	-0.120692	0.598252	0.702358	124.273	139.067	155.367	139.569	-0.354954	0.134472	0.211821	134.958	135.009	139.895	136.621	130.209	102.194	88.0795	106.827	0.344042	0.145531	0.217615	140.816	228.494	151.01	173.44
CJI97_000763	-0.38943	0.0652674	0.121351	44.9774	29.4902	37.8282	37.4319	19.3932	33.1509	33.0686	28.5376	-0.0624262	0.753849	0.825434	40.3052	32.7896	34.4333	35.8427	-0.357703	0.0869741	0.148867	46.5297	42.099	39.5186	42.7158	27.8698	36.1266	35.992	33.3295	-0.48817	0.0244686	0.0532621	33.5055	24.8044	33.0063	30.4387
CJI97_000765	-0.93488	2.38213e-06	2.86859e-05	1608.17	1821.48	1803.25	1744.3	977.964	868.86	890.443	912.422	-0.392758	0.00803228	0.0248142	1277.2	1428.08	1280.47	1328.58	-0.819797	1.1188e-05	9.30508e-05	1546.53	1561.24	1502.31	1536.69	901.713	860.911	849.082	870.569	-0.352374	0.0152627	0.0366452	1431.7	918.154	1261.14	1203.67
CJI97_000766	-0.690771	0.00033179	0.00167936	130.565	100.559	144.05	125.058	59.8043	80.1533	92.3571	77.4382	-0.107356	0.485863	0.608842	122.585	115.859	109.791	116.078	-0.650476	0.000564222	0.0023996	158.179	150.504	138.281	148.988	87.4719	93.6422	103.632	94.9153	-0.54071	0.00253509	0.00887478	109.791	87.3776	110.053	102.407
CJI97_000767	0.118222	0.293739	0.398933	164.655	194.145	166.872	175.224	199.193	197.639	173.764	190.199	-0.254891	0.0327567	0.075064	140.426	153.569	146.559	146.851	0.406743	0.00185245	0.0063195	149.047	179.403	174.819	167.756	205.711	208.538	252.943	222.397	0.0257956	0.815718	0.860728	156.254	190.611	165.516	170.794
CJI97_000768	0.0948587	0.573745	0.67315	15.8756	13.4908	13.9481	14.4382	12.0176	17.068	17.1216	15.4024	-0.0527134	0.75358	0.825307	13.8315	13.4266	14.4991	13.9191	0.372459	0.0384444	0.0769029	15.7418	13.8908	13.2476	14.2934	15.5406	18.8099	21.1565	18.5023	-0.255532	0.142888	0.21449	13.2726	9.10949	13.4973	11.9598
CJI97_000769	-0.625949	4.2926e-05	0.000306348	124.252	95.9369	131.641	117.277	73.4982	73.1773	81.2679	75.9811	-0.769995	4.11253e-06	5.9378e-05	70.4814	72.651	63.176	68.7695	-0.520722	0.000272859	0.00130531	132.479	105.44	109.814	115.911	83.1152	80.1069	79.1521	80.7914	-0.786612	3.20462e-06	5.05939e-05	64.2528	71.132	66.2065	67.1971
CJI97_000770	0.0594305	0.710942	0.793002	59.7353	43.5933	50.5498	51.2928	46.5746	51.5659	62.1554	53.432	-0.332948	0.05121	0.107135	44.353	39.0845	38.7268	40.7215	0.00666149	0.966761	0.975744	67.555	49.1459	50.009	55.57	54.5043	57.9228	55.0415	55.8229	-0.588925	0.00190149	0.00709759	41.6505	28.9806	40.1428	36.9246
CJI97_000771	0.413538	0.00211708	0.00757435	13.1641	14.9722	14.1645	14.1003	17.7685	20.747	17.8184	18.778	0.958517	2.70758e-07	6.56466e-06	27.4712	26.8333	27.9079	27.4041	0.171823	0.145787	0.225896	16.6333	17.6885	16.1168	16.8128	17.0003	17.6076	22.2208	18.9429	0.649895	2.85016e-05	0.000286123	27.0266	23.4047	28.7011	26.3775
CJI97_000772	-0.299729	0.0779125	0.139559	2349.94	3370.33	2495.96	2738.74	2775.03	2049.15	1850.81	2224.99	-1.05429	6.94132e-06	8.60693e-05	1234.27	1333.91	1388.22	1318.8	-0.219095	0.187186	0.274537	2376.41	2754	2595.25	2575.22	2203.87	2130.64	2302.64	2212.38	-0.756299	0.00023232	0.00140694	1660.78	1323.93	1588.96	1524.55
CJI97_000773	-0.339434	0.019287	0.0459496	61.3083	54.5163	62.4778	59.4341	37.1617	51.8473	51.8227	46.9439	-0.373925	0.0111933	0.0321815	43.9501	49.1843	44.4515	45.862	-0.250464	0.0720397	0.12832	72.6211	69.5354	65.2964	69.151	52.573	56.1776	65.6415	58.1307	-0.723328	4.79703e-05	0.000427794	46.8522	35.6119	43.1486	41.8709
CJI97_000774	-0.718778	0.00195026	0.00709434	275.867	221.285	285.647	260.933	127.938	169.373	178.244	158.519	-0.18319	0.356149	0.483561	232.143	224.547	232.736	229.809	-0.83831	0.00054771	0.00233577	289.941	280.335	278.154	282.81	134.049	178.345	162.105	158.166	-0.50038	0.0198956	0.0453813	236.186	126.018	237.482	199.896
CJI97_000775	-0.382592	0.0568288	0.109265	470.1	501.629	440.615	470.781	267.946	417.935	397.4	361.094	-0.650162	0.00313565	0.0117123	311.737	272.815	315.403	299.985	-0.234197	0.226183	0.320899	477.712	569.199	528.984	525.299	398.912	442.304	498.545	446.587	-0.774613	0.000789472	0.00356948	337.61	210.298	373.211	307.04
CJI97_000776	0.148692	0.235322	0.335706	124.583	94.0209	122.455	113.686	106.456	134.252	137.291	126	-0.020143	0.869333	0.911105	108.734	118.329	109.246	112.103	0.0944185	0.444829	0.544604	133.936	105.359	109.029	116.108	126.323	125.891	119.662	123.959	-0.131806	0.290574	0.382016	103.164	112.733	102.025	105.974
CJI97_000777	0.523938	0.00435429	0.0138943	48.8687	67.3553	58.4136	58.2125	89.5388	89.421	72.1895	83.7164	1.62137	2.78719e-08	1.19191e-06	177.911	187.514	171.928	179.118	0.669432	0.000639299	0.00264435	47.4646	56.2944	67	56.9197	76.2881	85.2263	110.061	90.5252	1.74075	1.09435e-08	6.46024e-07	183.706	217.09	169.918	190.238
CJI97_000778	-1.71072	5.50843e-07	8.6966e-06	149.545	82.0905	144.579	125.405	39.199	33.7942	41.928	38.3071	-1.74374	4.30344e-07	9.69791e-06	32.7468	42.0726	37.5001	37.4398	-1.50241	2.58807e-06	2.86269e-05	154.2	101.155	100.623	118.66	38.6044	43.1076	43.9203	41.8774	-1.65919	7.95546e-07	1.70103e-05	43.3165	37.6311	31.7458	37.5645
CJI97_000779	0.124913	0.266478	0.369855	220.934	260.078	222.231	234.414	299.898	240.379	226.642	255.64	0.12264	0.274849	0.399225	245.515	251.978	268.157	255.217	0.126577	0.260474	0.358498	211.993	219.004	221.465	217.487	248.627	227.891	235.784	237.434	0.360696	0.00436678	0.0136456	260.269	316.859	260.695	279.274
CJI97_000780	-0.956187	0.000149549	0.000864042	56.4235	30.0827	45.187	43.8977	21.8947	21.1893	24.7666	22.6169	-0.432265	0.0378125	0.084302	30.1953	34.8613	32.5251	32.5273	-0.791467	0.000840854	0.00328054	51.7262	32.8181	33.5336	39.3593	22.3003	23.0373	22.8724	22.7367	-0.246198	0.215247	0.300409	33.8202	35.6807	30.0586	33.1865
CJI97_000781	-0.0215422	0.841421	0.888539	158.777	190.827	163.12	170.908	154.32	184.692	166.099	168.371	-0.0615046	0.569551	0.678638	163.638	154.724	172.967	163.777	0.104987	0.336434	0.437961	149.46	187.872	180.243	172.525	171.957	185.442	199.249	185.549	-0.0399294	0.711147	0.775706	175.71	153.324	174.398	167.811
CJI97_000782	-0.0821129	0.401629	0.509875	147.496	163.49	150.567	153.851	162.96	141.51	131.597	145.356	-0.116547	0.238998	0.361861	137.529	144.445	143.765	141.913	-0.0710277	0.466973	0.565721	130.87	155.338	142.989	143.066	141.729	136.595	130.262	136.195	0.083876	0.391778	0.488015	139.52	169.73	145.678	151.643
CJI97_000783	-0.490127	0.00125853	0.0049173	132.78	149.347	138.206	140.111	113.987	102.529	82.8009	99.7721	0.180929	0.166154	0.273532	153.95	163.968	158.588	158.835	-0.574773	0.000315253	0.00147471	119.934	113.259	141.98	125.058	80.3754	98.4901	72.9833	83.9496	0.193787	0.140049	0.211255	143.037	133.499	152.543	143.026
CJI97_000784	0.465156	0.115914	0.191579	1.05561	0.928357	1.17837	1.05411	0.979976	1.6485	1.69225	1.44024	-0.100672	0.728639	0.803826	1.03593	0.717147	1.17561	0.976227	0.38048	0.183774	0.270775	1.76117	0.974796	0.963868	1.23328	1.61694	1.33802	1.86802	1.60766	-0.392724	0.186909	0.266992	0.777476	1.07845	0.969632	0.941854
CJI97_000785	1.0605	0.000240667	0.00127394	6.97532	4.14798	5.91591	5.67974	9.59345	12.5447	13.3389	11.8257	0.444259	0.0654578	0.129226	7.2323	8.42648	7.51365	7.72415	1.57004	3.72561e-06	3.85405e-05	4.8704	5.46292	4.909	5.08077	12.172	12.6821	20.4397	15.0979	0.779129	0.00334081	0.0109861	6.94175	10.6927	8.57155	8.73535
CJI97_000786	1.87749	2.27546e-08	6.11785e-07	7.34789	8.25646	5.96401	7.18945	27.9551	26.3559	25.0851	26.4654	1.67291	1.01759e-07	3.26189e-06	20.7953	24.3033	23.7847	22.9611	1.65568	1.21437e-07	2.34773e-06	7.32734	6.11278	7.2178	6.88597	24.3664	21.0399	19.6794	21.6952	1.91729	1.75641e-08	9.37706e-07	23.1762	35.2218	19.6835	26.0272
CJI97_000787	0.0747573	0.661273	0.750234	73.9136	75.197	77.6523	75.5876	61.7901	89.7829	87.1609	79.578	-0.214899	0.21811	0.33667	67.0475	61.6348	66.6858	65.1227	0.088348	0.604826	0.687199	75.1215	83.1622	81.5029	79.9289	74.1546	87.8441	92.9233	84.974	-0.454785	0.015647	0.037337	69.7877	40.2928	64.7908	58.2905
CJI97_000788	0.387268	0.000432337	0.00206874	172.582	182.017	181.445	178.682	259.642	227.714	213.781	233.712	0.270519	0.00702214	0.0222504	215.991	218.491	212.12	215.534	0.514333	2.44437e-05	0.000176769	168.92	182.937	180.467	177.441	254.825	235.88	269.647	253.451	0.322148	0.00203791	0.00749349	211.622	245.268	208.645	221.845
CJI97_000789	0.820824	4.7622e-06	5.11137e-05	214.207	223.023	200.468	212.566	317.1	405.089	404.229	375.472	0.0977049	0.428791	0.558055	252.574	207.256	222.564	227.465	0.689376	3.42966e-05	0.000234001	204.905	245.1	234.511	228.172	375.22	404.607	324.015	367.947	-0.0378041	0.757443	0.814105	227.245	198.091	241.458	222.265
CJI97_000790	-0.549075	0.00614816	0.0184683	398.835	254.074	401.32	351.41	194.19	241.264	284.975	240.143	-0.464383	0.0167189	0.0442065	243.174	293.273	227.625	254.691	-0.40055	0.0348226	0.0709384	401.851	311.467	312.181	341.833	263.763	260.372	252.748	258.961	-0.711109	0.000888942	0.00387966	233.354	196.37	196.68	208.801
CJI97_000791	-0.140938	0.33861	0.445276	237.782	240.168	236.973	238.308	185.396	238.63	224.313	216.113	-0.0697867	0.631669	0.728519	222.034	234.985	224.149	227.056	-0.174168	0.240607	0.336355	248.521	247.293	223.774	239.863	194.976	220.871	221.904	212.584	-0.280772	0.0673216	0.117564	237.519	141.369	213.377	197.422
CJI97_000792	-1.30519	0.00233097	0.00821513	13.5367	7.72314	14.886	12.0486	1.93416	6.0311	6.5301	4.83179	-1.47683	0.00088608	0.00425571	3.93268	4.62161	4.41278	4.32236	-0.909215	0.0207945	0.0462469	16.2419	11.86	10.6025	12.9015	5.36734	7.81483	7.40693	6.86303	-1.91132	9.3829e-05	0.000715709	4.12803	2.13396	3.97549	3.41249
CJI97_000793	0.240173	0.0942184	0.162444	20.4499	18.0141	20.85	19.7713	17.5106	26.7982	25.6625	23.3238	0.495662	0.00206694	0.00832758	29.3321	26.1161	28.1634	27.8705	0.174063	0.214637	0.307085	20.6122	21.4252	22.1017	21.3797	21.4694	24.8213	26.0654	24.1187	0.331037	0.0257759	0.0552442	28.2483	24.139	28.2745	26.8873
CJI97_000794	-0.411871	0.00177828	0.00657893	28.2118	22.2608	27.5595	26.0107	18.4648	18.5959	21.5613	19.5407	-0.262844	0.0289588	0.0682617	23.0206	20.2395	21.7572	21.6724	-0.198765	0.0890178	0.151601	26.5263	22.4812	23.088	24.0318	20.9079	21.5053	20.3962	20.9365	-0.139282	0.222098	0.308259	20.344	24.0931	21.041	21.826
CJI97_000795	0.494779	1.6492e-05	0.000140609	26.5973	25.2829	25.1787	25.6863	33.7834	37.9959	36.7915	36.1903	-0.327007	0.00103144	0.00482492	20.1238	21.3949	19.9171	20.4786	0.496192	1.61729e-05	0.000125838	26.0262	21.7501	24.1191	23.9651	34.1803	34.6141	32.6035	33.7993	-0.184559	0.0382573	0.0751449	20.8253	21.9591	20.4786	21.0877
CJI97_000796	-0.279491	0.0565329	0.108953	98.4204	87.2261	101.268	95.6381	67.6699	77.6604	90.9834	78.7712	-0.64679	0.000229288	0.00145972	61.7527	58.6268	62.8523	61.0773	-0.415785	0.00760837	0.0202128	116.542	91.3262	91.5226	99.7968	83.1601	73.0871	68.1829	74.81	-0.704517	9.91506e-05	0.000748142	69.2139	49.8154	64.6357	61.2216
CJI97_000797	3.28544	4.81105e-10	2.48846e-08	16.4344	13.4711	13.5152	14.4736	89.642	173.555	160.187	141.128	1.67782	2.187e-06	3.57614e-05	60.8511	40.8774	37.2616	46.33	3.17249	7.27925e-10	3.80131e-08	15.981	16.1857	17.4841	16.5503	151.184	162.502	133.976	149.221	0.977048	0.000601384	0.00289293	38.6146	24.8274	34.228	32.5567
CJI97_000798	0.691021	0.00192895	0.00702625	10.2664	7.07132	8.46504	8.6009	12.2239	14.2334	15.1705	13.8759	-0.0918902	0.629261	0.726399	9.2466	6.53401	8.41666	8.06576	0.54529	0.00979294	0.0248763	10.1974	8.20453	8.62998	9.01063	14.5749	13.5548	11.3167	13.1488	-0.387257	0.055938	0.101402	6.92324	5.25459	8.45519	6.87767
CJI97_000799	0.50016	0.039499	0.0820655	106.224	100.44	110.983	105.882	103.052	178.46	167.632	149.715	0.165798	0.466858	0.591359	127.994	106.616	121.701	118.77	0.617724	0.0137753	0.0330157	113.367	126.805	119.139	119.77	148.197	185.656	217.494	183.782	-0.0694597	0.758763	0.814798	138.187	70.9943	133.15	114.11
CJI97_000800	0.649393	0.129409	0.210299	0.289776	0.69133	0.432871	0.471326	0.979976	0.703628	0.577356	0.753653	0.367331	0.380875	0.509114	0.422044	0.896434	0.528171	0.61555	0.611731	0.167639	0.251923	0.173943	0.548322	0.470726	0.397664	0.44915	0.601141	0.781963	0.610751	1.25688	0.00664962	0.0189774	1.05515	0.757212	1.0472	0.953187
CJI97_000801	-0.679269	1.7982e-06	2.31973e-05	450.064	464.515	465.072	459.883	318.363	271.198	272.034	287.199	-0.205125	0.0412203	0.0901965	372.358	428.993	395.447	398.933	-0.546015	2.33344e-05	0.000169879	422.311	390.913	454.946	422.723	304.973	291.088	272.514	289.525	-0.0578452	0.539798	0.627627	389.441	439.55	389.346	406.112
CJI97_000802	0.216495	0.197736	0.292139	18.5871	15.387	17.6515	17.2085	21.6884	18.9376	19.3713	19.9991	-0.547095	0.00394544	0.0140325	10.6278	13.1676	11.5346	11.7767	0.246279	0.146436	0.226644	18.3727	14.1752	15.1977	15.9152	20.9753	18.8875	16.7688	18.8772	-0.341342	0.0517679	0.0955323	10.7181	16.4063	10.6078	12.5774
CJI97_000803	0.0199354	0.87122	0.907828	105.458	122.82	104.538	110.939	127.809	103.393	106.313	112.505	-0.052208	0.671842	0.758426	100.83	111.815	108.36	107.002	-0.0903944	0.4663	0.565158	96.6035	105.42	106.07	102.698	105.775	91.2183	92.402	96.465	0.128912	0.302811	0.395391	102.849	136.436	97.6613	112.315
CJI97_000804	-0.58986	4.86783e-07	7.79858e-06	430.607	469.176	448.743	449.509	301.652	291.985	302.336	298.658	0.121274	0.113513	0.20226	468.565	505.748	492.477	488.93	-0.670702	9.01294e-08	1.85414e-06	445.641	430.393	437.08	437.705	290.622	274.838	259.438	274.966	0.212363	0.00983181	0.025783	490.365	526.652	504.344	507.121
CJI97_000805	-0.351287	0.00616944	0.018522	63.9163	49.2029	60.3134	57.8109	39.6374	44.409	51.8426	45.2963	-0.0454503	0.687305	0.770912	54.06	58.2483	55.7305	56.0129	-0.475688	0.000597625	0.00251021	67.1637	57.7566	59.2891	61.4031	46.5768	42.778	43.1166	44.1571	-0.314279	0.0121814	0.030696	53.9605	46.0522	48.1131	49.3753
CJI97_000806	-0.483646	0.000189536	0.00105038	25.8522	24.1175	27.9924	25.9874	18.8259	19.4603	17.4601	18.5821	0.0574948	0.570932	0.679754	26.3394	26.1958	28.5723	27.0358	-0.434414	0.000514928	0.00221774	23.591	27.4364	25.1054	25.3776	18.2804	20.1091	17.9417	18.7771	0.0607791	0.549805	0.636671	26.6008	23.3359	29.4574	26.4647
CJI97_000807	-0.788083	0.000168917	0.000957607	35.3527	24.2558	37.251	32.2865	17.8459	16.6458	21.5613	18.6843	-0.689074	0.000571288	0.00305681	19.4908	21.0562	19.5082	20.0184	-0.519441	0.00518128	0.0146104	37.6151	26.5632	28.0194	30.7326	22.3677	22.2422	19.7011	21.437	-0.629136	0.0012505	0.00506824	18.9741	22.0739	18.5781	19.8754
CJI97_000808	-0.305201	0.0672437	0.124359	45.2672	38.7145	48.3373	44.1063	25.2473	40.2877	41.4303	35.6551	0.0429392	0.784965	0.846576	49.053	42.2718	44.9627	45.4292	-0.268878	0.102429	0.170293	49.8998	44.6984	45.3242	46.6408	34.8989	40.8582	40.358	38.705	-0.153374	0.336847	0.431466	46.3154	35.8414	43.614	41.9236
CJI97_000809	-0.515068	0.00108639	0.00437373	1371.94	1198.21	1406.71	1325.62	993.257	831.728	957.874	927.62	0.135616	0.308843	0.434202	1382.02	1663.66	1323.15	1456.28	-0.511233	0.00115576	0.00426711	1370.34	1205.5	1183.18	1253.01	898.345	885.965	853.1	879.137	0.267764	0.0546516	0.0995348	1451.9	1778.55	1295.21	1508.56
CJI97_000810	-0.117017	0.598915	0.69457	35.4355	60.6	40.257	45.4308	57.4833	34.5381	33.8251	41.9488	0.147875	0.506337	0.625731	47.7102	50.7581	52.5785	50.3489	-0.322501	0.159478	0.242273	39.1371	48.029	47.1399	44.7687	37.4366	33.5088	36.4699	35.8051	0.452367	0.0544813	0.0993245	54.4048	78.75	50.6924	61.2824
CJI97_000811	-0.564267	0.0149393	0.0377902	198.352	233.294	194.888	208.845	193.855	114.953	115.053	141.287	-0.191738	0.365605	0.493354	155.101	188.908	204.555	182.855	-0.661558	0.00569982	0.0157616	189.598	180.621	190.868	187.029	140.337	105.335	109.062	118.245	0.338549	0.120055	0.186344	193.221	312.522	203.817	236.52
CJI97_000812	-0.27333	0.176403	0.26851	26.8043	20.3646	27.2709	24.8133	15.7828	23.8228	21.8997	20.5018	-0.144327	0.464454	0.589813	25.7639	19.602	21.9617	22.4425	-0.249795	0.214119	0.306561	28.0048	23.5373	23.3794	24.9738	18.2804	22.1259	22.5901	20.9988	-0.195101	0.326596	0.420817	24.4165	15.3507	25.6177	21.795
CJI97_000813	-0.579383	4.24829e-05	0.000303985	417.526	447.883	409.04	424.816	316.429	261.93	274.603	284.321	0.169646	0.120564	0.211425	428.835	523.816	480.84	477.83	-0.521951	0.000125665	0.000681123	388.675	388.842	386.892	388.136	274.745	255.116	281.072	270.311	0.548619	7.51732e-05	0.000605735	510.432	646.98	545.786	567.733
CJI97_000814	-0.673443	1.55605e-05	0.000134355	76.6044	94.653	77.1714	82.8096	60.2427	46.4595	49.135	51.9458	0.249124	0.0366865	0.0823664	93.8281	102.672	98.785	98.4282	-0.709284	8.65999e-06	7.61042e-05	72.121	79.4052	82.5564	78.0275	48.4408	46.9859	47.7432	47.7233	0.434231	0.00112061	0.00465291	97.8879	118.584	99.8527	105.442
CJI97_000818	-0.234347	0.727665	0.807014	1.71796	2.82458	1.99602	2.17952	3.94569	0.904664	0.85608	1.90215	-0.666116	0.331864	0.458498	0.90164	1.65342	1.56747	1.37418	-2.38365	0.00285064	0.0089542	1.6742	3.22901	11.7457	5.54965	0.98813	1.45437	0.7168	1.0531	-2.06863	0.00653	0.0186852	0.981101	2.08807	0.930847	1.33334
CJI97_000821	0.224055	0.630072	0.722077	0.186285	0.355541	0.120242	0.220689	0.154733	0.241244	0.378268	0.258082	0.348813	0.440836	0.568149	0.24939	0.438257	0.187415	0.291687	-0.697521	0.142687	0.222299	0.239171	0.34524	0.381064	0.321825	0.17966	0.155133	0.260654	0.198483	-0.260699	0.549566	0.636666	0.222136	0.252404	0.329675	0.268072
CJI97_000824	-0.0343561	0.953535	0.966887	0.103491	0.335789	0.264533	0.234604	0.154733	0.361866	0.159271	0.22529	-0.0697843	0.903694	0.934494	0.172654	0.25897	0.238529	0.223384	-0.0578898	0.927572	0.945504	0.108714	0.304624	0.134493	0.18261	0.26949	0.0387833	0.238933	0.182402	-0.384305	0.562019	0.645995	0.166602	0.183566	0.0775706	0.14258
CJI97_000825	0.268057	0.553137	0.656918	0.206983	0.217275	0.480968	0.301742	0.206311	0.422177	0.418086	0.348858	0.498057	0.258856	0.38446	0.441228	0.478098	0.340755	0.420027	0.656948	0.205305	0.295758	0.217428	0.182774	0.134493	0.178232	0.404235	0.193916	0.260654	0.286269	1.2047	0.0204148	0.0464098	0.351715	0.665429	0.252104	0.423083
CJI97_000827	-0.429059	0.366912	0.475584	8.94166	14.6562	9.78771	11.1285	12.095	7.86053	4.9573	8.30426	-0.696092	0.152484	0.254892	5.83188	10.0201	4.80465	6.88556	-0.460392	0.330667	0.432007	19.1989	12.5911	7.82302	13.2044	14.6423	4.65399	9.55733	9.61787	-0.296933	0.525094	0.613419	10.0331	16.3145	5.97293	10.7735
CJI97_000830	0.0728222	0.900103	0.927074	0.12419	0.276532	0.216436	0.205719	0.257888	0.0804146	0.318541	0.218948	-0.29679	0.615951	0.715249	0.0959191	0.199208	0.204453	0.166527	-0.314354	0.591857	0.675289	0.391371	0.101541	0.20174	0.231551	0.224575	0.0775666	0.260654	0.187599	-0.393549	0.503165	0.59458	0.148091	0.160621	0.213319	0.17401
CJI97_000833	-0.0396159	0.866918	0.905081	2.25611	3.23937	2.45294	2.64948	1.88259	3.2769	2.54833	2.56927	-0.0709557	0.762948	0.830708	3.29962	1.73311	2.53863	2.52378	-0.169973	0.472387	0.570793	3.1962	2.84315	2.95885	2.9994	2.6949	2.26882	3.04097	2.66823	-0.30296	0.209215	0.293696	2.38796	2.34047	2.55983	2.42942
CJI97_000834	-0.723199	0.13112	0.212381	3.45661	6.57751	3.8237	4.61927	5.44144	1.72891	1.37371	2.84802	-0.69557	0.140886	0.239559	1.80328	2.66938	4.07203	2.84823	-0.731475	0.128303	0.204563	4.19637	3.63518	4.909	4.24685	2.82964	2.36578	2.47622	2.55721	-0.390379	0.397896	0.494511	2.88777	4.9563	1.91987	3.25464
CJI97_000836	0.0988281	0.510274	0.61653	8.75538	8.37497	9.37888	8.83641	11.0118	8.34302	9.05852	9.47112	0.104653	0.484597	0.608238	8.80538	10.9763	8.72334	9.50168	-0.0833327	0.579713	0.6656	8.61017	8.32638	8.00234	8.31296	9.2974	7.38821	6.8639	7.84984	0.354517	0.0278923	0.0589199	9.68143	12.3219	9.90964	10.6377
CJI97_000837	-0.0957912	0.559868	0.662161	8.38281	9.20457	9.33079	8.97272	11.0892	6.63421	7.52554	8.41632	-0.31344	0.0692717	0.135095	6.36903	7.66949	7.61588	7.21813	-0.184173	0.271073	0.369342	7.50128	8.52946	8.78689	8.27254	7.94995	6.69012	7.21144	7.28384	0.036988	0.820929	0.865386	7.79327	9.24716	8.4358	8.49208
CJI97_000838	-0.346521	0.187615	0.280995	1.90424	1.71845	2.16436	1.92902	1.90837	1.48767	1.17462	1.52356	-0.406593	0.122684	0.214658	1.47715	1.39445	1.48229	1.4513	-0.140234	0.591152	0.674768	1.47851	0.974796	2.19672	1.55001	1.14533	1.55133	1.49876	1.39848	-0.032635	0.899278	0.9264	1.27728	1.6521	1.60959	1.51299
CJI97_000839	0.377898	0.147877	0.233869	65.6964	46.4771	66.061	59.4115	43.841	85.0586	102.511	77.1367	2.47026	6.59544e-08	2.31096e-06	324.61	383.056	279.879	329.182	0.681605	0.0146967	0.0348245	71.1643	60.2546	54.0438	61.8209	84.822	97.2685	115.383	99.1578	1.85312	2.07465e-06	3.56564e-05	270.228	178.518	221.27	223.339
CJI97_000840	-0.367081	0.132309	0.21386	16.6207	13.1748	14.91	14.9018	8.07191	13.972	12.5426	11.5288	0.051241	0.826172	0.879965	17.4381	14.2633	14.6184	15.4399	-0.5151	0.0401556	0.0796222	18.0248	19.2725	17.9773	18.4249	9.7241	14.4468	14.488	12.8863	-0.628978	0.0150789	0.0363002	13.902	7.52623	14.2536	11.8939
CJI97_000841	0.0805824	0.80259	0.862817	2547.81	3765.64	2678.42	2997.29	5308.86	2201.49	1998.23	3169.53	-1.04807	0.00488425	0.0167043	1318.24	1510.67	1519.7	1449.54	-0.0749079	0.81621	0.858744	2549.85	2667.2	2772.11	2663.05	2915.1	2193.72	2476.13	2528.31	-0.309986	0.343267	0.438242	1636.18	3150	1658.34	2148.17
CJI97_000842	0.354608	0.0316928	0.0685226	306.252	233.452	323.09	287.598	318.724	430.419	353.979	367.708	0.123083	0.424905	0.554193	285.283	357.617	296.713	313.204	0.808397	6.91399e-05	0.00041815	289.593	244.572	265.512	266.559	409.018	429.37	562.058	466.815	-0.0174175	0.909193	0.932917	258.844	281.04	250.204	263.363
CJI97_000843	0.0152904	0.86893	0.906659	33.8831	36.601	36.6979	35.7273	33.1644	38.2975	36.8314	36.0978	-0.0728495	0.435741	0.564127	33.9362	32.929	35.0296	33.9649	0.154753	0.10886	0.179374	38.5283	35.2957	33.7354	35.8531	38.2002	40.9164	40.6187	39.9117	-0.181446	0.0642608	0.113275	34.7088	27.4891	32.6184	31.6054
CJI97_000844	-0.115014	0.147528	0.23346	68.7597	75.1772	70.0049	71.314	62.2285	70.4231	64.8829	65.8448	0.288607	0.00151064	0.00654771	87.8811	82.9899	90.4535	87.1082	-0.103145	0.191026	0.279489	66.4244	74.5312	74.1282	71.6946	65.4636	65.4274	69.3558	66.7489	0.323291	0.000579814	0.00282166	88.3916	85.6108	95.1015	89.7013
CJI97_000845	1.05001	4.20109e-09	1.48157e-07	29.6399	31.3666	30.277	30.4278	58.3859	66.3823	64.2259	62.998	0.806584	1.52911e-07	4.46483e-06	57.6282	47.1723	54.8616	53.2207	1.05763	3.83254e-09	1.43548e-07	28.1787	27.6395	30.7989	28.8724	58.6365	64.9038	56.7358	60.092	1.01745	6.57697e-09	4.30463e-07	54.7195	63.101	57.538	58.4528
CJI97_000846	1.17623	2.13366e-07	4.02191e-06	16.9312	11.5748	14.5974	14.3678	32.4681	30.8792	34.0441	32.4638	0.49108	0.0022293	0.0088246	22.5218	18.7454	19.3038	20.1903	1.00001	1.66968e-06	1.99297e-05	15.4809	13.4441	13.1803	14.0351	29.8011	30.2122	24.1974	28.0702	0.377722	0.0130224	0.0322502	19.3073	18.9991	16.4062	18.2375
CJI97_000847	1.08938	3.20257e-05	0.000244286	7.76186	8.25646	9.16245	8.39359	24.0868	15.7211	13.8366	17.8815	0.595893	0.00620817	0.0202867	12.2585	14.0043	11.7901	12.6843	0.94679	0.000143556	0.000758419	7.61	7.51405	6.85915	7.32773	15.1364	14.7376	12.5114	14.1285	0.716979	0.00170754	0.00648506	12.7913	14.2035	9.17272	12.0558
CJI97_000848	0.156644	0.181281	0.274244	19.8497	19.3375	19.383	19.5234	17.6138	24.6672	22.9549	21.7453	0.427004	0.00153035	0.00660152	27.4329	24.9209	26.3915	26.2484	0.255902	0.0363261	0.0734228	18.1988	21.4049	19.4791	19.6942	21.402	25.403	23.7413	23.5154	0.26737	0.0296217	0.0617328	22.806	24.5291	23.7948	23.7099
CJI97_000849	-0.384846	0.000158047	0.000905439	56.2993	48.7684	55.7683	53.612	38.3738	42.7806	41.9877	41.0474	0.185868	0.0298349	0.0695422	63.767	57.5909	61.5745	60.9775	-0.419089	6.62208e-05	0.000403642	53.4657	55.0963	52.9903	53.8507	40.8502	42.0217	37.9469	40.2729	0.149702	0.0728441	0.125274	60.6616	56.4696	62.0758	59.7357
CJI97_000852	1.33038	0.00234638	0.0082587	513.462	308.669	627.616	483.249	540.25	1553.49	1551.64	1215.13	-0.76035	0.052992	0.110061	202.907	291.879	361.013	285.266	0.399123	0.28628	0.384467	1263.98	1296.72	1448.83	1336.51	1431.4	1567.25	2288.74	1762.46	-1.87208	0.000132741	0.000920711	276.374	306.785	512.14	365.1
CJI97_000853	-0.0707416	0.606199	0.700176	47.7717	47.9981	51.68	49.1499	54.2597	44.6502	41.5298	46.8133	-0.0490383	0.719887	0.797382	43.835	52.3916	46.2916	47.5061	0.148694	0.286104	0.384392	41.7463	40.3119	41.1549	41.071	47.3853	42.2544	46.9612	45.5336	0.304206	0.0383956	0.0753075	45.1677	64.4089	42.625	50.7339
CJI97_000854	-0.297183	0.0861891	0.151584	236.085	210.54	223.602	223.409	226.22	155.602	163.71	181.844	0.232606	0.171086	0.279617	249.044	282.078	256.367	262.497	-0.298425	0.0850782	0.146751	220.886	183.911	195.262	200.02	179.795	159.651	148.486	162.644	0.467725	0.0110542	0.0282272	254.642	356.096	219.156	276.631
CJI97_000855	-0.249888	0.0942965	0.162479	139.196	139.431	148.595	142.408	97.0692	128.643	133.489	119.734	0.276061	0.0668312	0.131175	176.376	166.239	174.688	172.434	-0.368987	0.0184496	0.0419421	150.113	162.689	157.805	156.869	122.932	126.821	114.645	121.466	-0.0769709	0.590539	0.670826	170.656	109.107	166.331	148.698
CJI97_000856	1.92137	3.1902e-06	3.663e-05	5.34016	6.47875	6.0602	5.9597	13.5134	27.6023	26.5385	22.5514	0.586295	0.0458063	0.097904	10.2633	8.0679	8.51888	8.95004	1.78149	7.36979e-06	6.64873e-05	5.19654	6.60018	7.44196	6.41289	18.9766	25.5194	21.6343	22.0434	-0.0189557	0.945277	0.961026	7.90434	3.78606	7.23345	6.30795
CJI97_000857	-0.248477	0.00245253	0.00856021	96.9922	89.1223	92.2497	92.7881	73.1887	78.6656	82.4425	78.0989	0.0499982	0.479141	0.603063	96.2453	93.4682	98.4612	96.0582	-0.324059	0.000251505	0.00121957	99.3648	104.019	99.2111	100.865	76.9394	84.4894	80.2816	80.5701	0.0328753	0.640072	0.713952	103.904	98.0474	107.61	103.187
CJI97_000858	0.576993	0.12055	0.198277	126.115	168.21	125.966	140.097	370.895	129.005	127.377	209.092	0.456797	0.211891	0.329265	163.945	226.599	186.359	192.301	0.250049	0.486619	0.583406	116.324	109.238	127.656	117.74	167.443	131.359	121.269	140.024	1.01467	0.0113209	0.0287887	180.911	361.19	171.664	237.922
CJI97_000859	0.6715	1.50935e-07	2.98084e-06	34.8559	29.9445	30.5415	31.7806	48.3541	50.2591	53.2362	50.6165	0.519004	3.93529e-06	5.7299e-05	47.3649	45.6384	43.6337	45.5457	0.657223	2.00132e-07	3.52894e-06	32.4403	31.7418	31.0903	31.7575	50.1476	52.3574	47.7432	50.0827	0.384806	0.000111215	0.000805348	40.077	42.9087	41.4227	41.4695
CJI97_000860	0.953692	0.000110622	0.00067052	3.53941	3.19987	3.58321	3.44083	7.78823	7.01617	5.21612	6.67351	1.42618	1.06449e-06	2.04285e-05	9.66865	10.2791	7.8033	9.25035	0.907064	0.000178323	0.000911075	3.10923	3.65548	3.72098	3.49523	4.82836	7.09734	7.73275	6.55282	1.21112	7.73838e-06	0.000105396	7.21942	8.74235	8.33883	8.1002
CJI97_000861	-0.407636	0.0130533	0.0338389	95.1086	75.2957	91.913	87.4391	52.6866	69.3978	75.574	65.8861	-0.546453	0.00180458	0.00746749	63.6903	55.3797	60.5181	59.8627	-0.41596	0.0115852	0.0286386	105.431	82.1671	83.9013	90.4998	63.5323	71.4582	68.487	67.8258	-0.568963	0.00131035	0.00526083	63.9196	50.2054	68.8439	60.9896
CJI97_000862	-0.113361	0.342815	0.449934	65.3859	82.0115	73.6122	73.6699	65.3489	74.7454	64.206	68.1001	-0.273492	0.0316024	0.072834	61.6185	53.7063	67.5036	60.9428	-0.402674	0.00319819	0.00980767	85.2754	93.7022	97.3058	92.0945	63.4649	72.6217	72.8964	69.661	-0.0881344	0.457174	0.551145	79.5247	80.5398	99.8333	86.6326
CJI97_000863	-0.479795	0.0167066	0.0410744	16.8277	12.8192	14.91	14.8523	7.8656	11.2379	12.7815	10.6283	-0.584462	0.00498327	0.0169575	10.6087	9.68149	9.42188	9.90401	-0.346271	0.0700379	0.125454	18.0031	15.8404	15.3771	16.4069	11.88	13.5354	13.2934	12.9029	-0.799256	0.000421492	0.00221624	10.2738	6.95258	11.015	9.4138
CJI97_000864	2.31379	2.80822e-07	4.91982e-06	8.61049	9.14531	12.3368	10.0309	48.973	48.6106	51.8625	49.8154	-0.7433	0.0144489	0.0390991	7.99966	3.78494	6.15063	5.97841	2.22414	4.41527e-07	6.8123e-06	13.0675	9.78857	9.54902	10.8017	61.0395	50.554	39.8367	50.4767	-1.18552	0.000550533	0.00273054	6.49748	4.70389	3.02525	4.74221
CJI97_000865	-0.674347	2.62072e-08	6.80453e-07	59.8388	53.825	57.596	57.0866	35.4854	35.7845	36.035	35.7683	0.0826352	0.230336	0.350997	59.9686	60.6587	60.7226	60.45	-0.768452	4.29345e-09	1.59039e-07	57.4011	55.9695	52.7662	55.3789	33.035	33.4506	31.0396	32.5084	-0.0695992	0.309773	0.402579	53.0535	50.389	54.8618	52.7681
CJI97_000866	0.0296058	0.820909	0.873844	105.727	103.304	112.667	107.233	94.1808	124.884	109.24	109.435	-0.0193752	0.882128	0.920077	106.681	103.03	107.679	105.797	0.188482	0.162527	0.245946	101.148	107.471	103.268	103.962	111.614	120.946	122.855	118.472	-0.0853437	0.516669	0.606595	117.01	74.3903	102.509	97.97
CJI97_000867	-0.641097	0.00015862	0.000906805	33.9452	46.0031	45.9084	41.9522	27.0783	26.758	26.857	26.8978	0.840741	7.9431e-06	9.54403e-05	61.4074	91.8745	72.1209	75.1343	-0.405503	0.00690968	0.0186606	29.505	28.6549	27.7504	28.6368	20.9978	21.4665	22.3946	21.6196	1.15114	1.76355e-07	5.39084e-06	62.4943	67.9425	60.3887	63.6085
CJI97_000868	-0.327031	0.0149498	0.0377991	76.2111	94.6925	78.0371	82.9802	79.9712	61.0347	57.5365	66.1808	0.246292	0.0560269	0.11465	98.509	103.409	93.401	98.4395	-0.213997	0.0931822	0.157459	71.2731	76.2778	68.5467	72.0325	61.2865	58.8924	66.1411	62.1067	0.354029	0.00934304	0.0247635	92.1309	101.375	82.729	92.0782
CJI97_000870	-0.0432087	0.595502	0.692024	39.3061	42.3489	41.3392	40.9981	36.5944	41.2527	41.49	39.779	0.203419	0.0212656	0.0533347	49.053	45.6783	46.8879	47.2064	0.0834715	0.310775	0.411061	36.2453	40.7383	42.5223	39.8353	41.2095	41.1491	44.2678	42.2088	0.195145	0.02632	0.0561665	47.6667	45.9605	43.1874	45.6049
CJI97_000871	0.780363	0.0879587	0.153717	0.558854	0.414798	0.577162	0.516938	0.696299	1.26653	0.676901	0.87991	0.107198	0.811957	0.869256	0.594699	0.358574	0.698548	0.550607	0.487783	0.281114	0.378935	0.260914	0.710788	0.560388	0.510697	0.606352	0.581749	0.977454	0.721852	0.078115	0.863729	0.898814	0.907055	0.344187	0.349068	0.533437
CJI97_000872	-0.335411	0.00236187	0.00830786	139.61	127.778	135.176	134.188	117.107	101.101	100.878	106.362	-0.118594	0.218997	0.33789	117.578	132.234	120.985	123.599	-0.231146	0.0242177	0.0523359	130.218	117.463	119.004	122.228	100.138	99.5955	112.668	104.134	0.161468	0.100862	0.162191	133.67	152.934	123.531	136.712
CJI97_000873	-0.617256	0.000124062	0.000733966	161.136	203.113	183.682	182.644	141.632	107.354	108.284	119.09	-1.05516	2.53687e-07	6.32731e-06	81.2243	88.1493	94.304	87.8926	-0.689189	3.98011e-05	0.000266535	174.247	165.004	170.022	169.758	117.251	105.549	93.0536	105.284	-0.622592	0.000113946	0.000821832	103.016	123.219	104.565	110.267
CJI97_000874	0.810709	4.79958e-07	7.71199e-06	43.0317	43.1982	41.8683	42.6994	81.6475	70.7247	72.3686	74.9136	-0.266022	0.0167953	0.0443654	37.677	35.5187	33.3429	35.5129	0.71534	2.32611e-06	2.60658e-05	39.0719	39.4792	41.4015	39.9842	73.2339	68.2586	55.4542	65.6489	-0.0512375	0.613869	0.691255	36.3378	42.5874	36.8654	38.5969
CJI97_000875	1.21157	4.10626e-09	1.45759e-07	30.5714	36.2454	31.792	32.8696	84.8711	73.6196	69.9597	76.1501	0.445873	0.000578048	0.0030688	46.8277	43.6065	43.9063	44.7802	1.31515	1.33155e-09	6.02635e-08	25.4174	30.5233	31.6507	29.1971	74.8059	74.5609	68.5956	72.6541	0.63104	1.78e-05	0.000194511	40.5398	46.5112	48.6173	45.2228
CJI97_000876	-0.445642	0.000707669	0.00308951	55.5128	61.8049	56.7543	58.024	47.3225	37.3124	43.2221	42.619	0.0646805	0.549483	0.663484	55.2494	61.6348	65.1694	60.6846	-0.548213	0.000101472	0.000572149	54.2701	58.1628	52.0937	54.8422	40.3786	37.5616	34.5802	37.5068	0.322959	0.00772239	0.0212895	64.9378	78.0616	62.8515	68.617
CJI97_000877	0.456672	0.0341727	0.0728955	2.62868	3.53566	4.28062	3.48165	5.33829	5.38778	3.6035	4.77652	0.204956	0.313406	0.439708	3.26125	4.58177	4.17425	4.00576	0.158171	0.436331	0.53735	3.91371	3.33055	3.04851	3.43093	3.84023	3.56806	4.08359	3.83063	0.179345	0.377793	0.473637	3.77631	4.24498	3.64582	3.88903
CJI97_000878	-0.531414	6.70232e-05	0.000437196	249.166	289.687	267.875	268.909	209.457	178.601	170.141	186.066	-0.284114	0.0112485	0.032289	204.653	238.89	218.986	220.843	-0.483625	0.000174471	0.000893915	244.433	238.338	223.819	235.53	182.175	166.535	156.632	168.447	-0.102334	0.317007	0.410409	237.112	202.153	218.924	219.396
CJI97_000879	-0.162334	0.13876	0.222041	23.5754	24.0188	23.6396	23.7446	20.1153	22.9182	20.6056	21.213	-0.169332	0.123033	0.215129	21.3708	20.5383	21.4335	21.1142	-0.128062	0.235973	0.331669	23.4605	27.5177	23.2001	24.7261	21.1999	21.2338	25.4573	22.6303	-0.257833	0.0248566	0.0537406	22.01	18.0584	21.9525	20.6736
CJI97_000880	-0.544023	0.00529181	0.0163016	23.7823	21.1547	20.5614	21.8328	13.3586	14.6355	16.9026	14.9656	-0.387156	0.0346301	0.0785287	17.2654	14.9206	17.8897	16.6919	-0.596873	0.00270439	0.00856415	24.1346	23.6185	24.3881	24.047	14.4851	15.5715	17.6376	15.8981	-0.581029	0.00326633	0.0107904	18.7705	10.7157	18.6751	16.0538
CJI97_000881	-0.146567	0.175602	0.267666	21.5262	25.7767	24.361	23.888	19.9348	23.4811	21.3025	21.5728	0.713921	3.5786e-06	5.31325e-05	38.4828	39.9013	39.1698	39.1846	-0.22777	0.0426434	0.0835485	22.5691	26.3398	25.5537	24.8209	18.6397	22.0677	22.8724	21.1933	0.532821	9.45826e-05	0.000720446	39.0959	34.6941	33.9371	35.909
CJI97_000882	0.587535	4.96948e-05	0.000345573	88.3403	87.3051	85.7086	87.118	111.614	135.298	145.773	130.895	-0.883608	4.24222e-07	9.5998e-06	50.2041	45.3994	46.0531	47.2188	0.440724	0.000789238	0.00311282	94.4292	88.6861	84.9549	89.3567	132.769	129.943	101.134	121.282	-0.962129	1.41988e-07	4.67357e-06	45.8526	44.0101	47.7253	45.8626
CJI97_000883	-0.34791	0.0510861	0.100594	391.984	424.832	413.152	409.989	403.931	301.575	260.985	322.163	-0.270357	0.120433	0.211264	319.181	373.793	326.818	339.931	-0.477999	0.0106315	0.0267066	388.697	377.713	387.564	384.658	318.178	257.889	252.466	276.178	-0.0292542	0.861159	0.897171	328.299	484.822	317.748	376.956
CJI97_000884	-0.137902	0.312476	0.417275	43.0524	61.6074	48.7221	51.1273	51.9129	46.2585	41.2909	46.4875	0.414941	0.00635623	0.020634	67.1242	63.4277	73.9609	68.1709	-0.279055	0.0512952	0.0975094	45.3773	55.5227	51.5109	50.8036	42.3324	41.0133	42.2695	41.8717	0.6313	0.000215376	0.00133528	72.694	91.5538	71.8885	78.7121
CJI97_000885	-0.379964	0.137784	0.220935	152.608	202.935	155.16	170.235	192.204	99.7342	100.699	130.879	-0.0335801	0.891593	0.926691	152.684	178.052	168.248	166.328	-0.460613	0.0769358	0.135354	136.589	144.128	147.606	142.774	124.145	94.7669	92.3586	103.757	0.516653	0.0497762	0.0925804	171.063	284.161	157.643	204.289
CJI97_000886	-0.37249	0.0160338	0.03989	116.386	108.756	111.753	112.299	68.4952	98.3672	93.2928	86.7184	0.0409128	0.770315	0.835714	121.376	107.712	117.492	115.527	-0.355482	0.0205224	0.0457167	119.716	117.402	115.485	117.534	86.9105	95.7753	92.9016	91.8625	-0.0970528	0.491435	0.582875	116.325	84.1652	129.116	109.869
CJI97_000887	-0.144647	0.250425	0.351709	81.8824	72.3526	75.7766	76.6705	56.5033	79.0275	72.4682	69.333	-0.331853	0.014824	0.0399747	61.1964	57.3917	64.1472	60.9118	-0.116688	0.349943	0.452833	81.7531	83.2841	76.168	80.4017	65.8454	78.1095	78.5004	74.1518	-0.420745	0.00325468	0.0107585	65.345	50.7332	64.0733	60.0505
CJI97_000888	0.12322	0.395656	0.504179	52.346	65.0838	47.3994	54.9431	54.466	68.3524	56.7203	59.8462	-0.00385957	0.978512	0.986504	56.0168	51.3955	57.0084	54.8069	0.214508	0.147572	0.227917	57.3141	70.1853	67.0897	64.863	64.2284	70.1202	91.4463	75.265	-0.0750816	0.601528	0.680037	64.2899	56.0107	64.403	61.5678
CJI97_000889	0.922071	5.21314e-06	5.51902e-05	77.4116	71.6415	80.3698	76.4743	157.415	127.698	149.615	144.909	0.37716	0.013763	0.0378275	105.511	101.934	90.5216	99.3224	0.822491	1.93478e-05	0.000145754	75.1868	62.6306	72.7384	70.1853	146.333	125.406	100.613	124.117	0.437321	0.00555523	0.0164686	93.4637	110.301	81.3715	95.0453
CJI97_000890	0.0534647	0.54616	0.650482	79.3365	68.896	74.6944	74.309	69.372	79.0677	82.8606	77.1001	0.0543507	0.539356	0.655263	76.179	79.0256	76.2781	77.1609	0.0318884	0.71776	0.779475	75.5564	77.1307	76.7732	76.4868	72.4928	80.4171	81.6717	78.1939	-0.0574845	0.516684	0.606595	69.325	69.6176	81.546	73.4962
CJI97_000891	-0.0897206	0.487148	0.595075	89.044	74.8019	86.2376	83.3612	84.7421	72.6546	77.6246	78.3404	0.30425	0.0282972	0.0671101	96.0534	112.333	100.404	102.93	0.0887086	0.492031	0.588336	83.6447	71.3022	73.1195	76.0221	82.3067	76.9266	83.3008	80.8447	0.49606	0.00123164	0.00501053	96.0183	133.912	91.7854	107.238
CJI97_000892	-0.569823	0.0729163	0.132413	1241.13	675.805	1260.98	1059.3	871.74	496.721	772.523	713.661	-0.81842	0.0143649	0.0389299	502.156	802.946	496.975	600.692	-0.312932	0.306105	0.40627	1218.19	769.824	786.404	924.805	837.687	736.359	659.369	744.472	-0.719801	0.0278498	0.0588531	532.349	757.694	394.582	561.542
CJI97_000893	-0.0165519	0.856942	0.898292	78.3637	91.9074	90.8309	87.034	80.6159	89.4613	88.017	86.0314	-0.37406	0.000792248	0.00392224	65.1483	66.3162	69.9911	67.1519	0.23425	0.0197438	0.0443461	75.2955	78.2273	88.8776	80.8001	90.3465	95.6202	99.1573	95.0413	-0.350656	0.00136991	0.00542683	68.3994	57.0662	64.5969	63.3542
CJI97_000894	0.330022	0.0225565	0.0521517	17.8833	16.9672	16.4251	17.0919	19.8574	21.5913	22.9947	21.4811	0.210452	0.126334	0.218999	22.5218	17.7494	19.0653	19.7788	0.346085	0.0172226	0.0395459	17.9161	21.4252	20.0395	19.7936	23.1986	25.2867	26.9995	25.1616	-0.355327	0.0153482	0.0367855	17.4562	12.2072	16.7165	15.4599
CJI97_000895	0.289546	0.000544189	0.00248152	221.389	233.61	218.6	224.533	260.699	289.854	272.751	274.435	0.38247	3.41466e-05	0.000309599	297.484	288.194	292.419	292.699	0.292342	0.000498912	0.00216602	217.015	232.651	235.744	228.47	275.306	284.34	279.726	279.791	0.27941	0.000743828	0.00341792	280.835	272.78	278.265	277.293
CJI97_000896	-0.37062	0.0472107	0.094648	2115.26	2831.31	2177.73	2374.77	2342.37	1633.46	1534.53	1836.79	-0.958885	4.87761e-05	0.000414559	1162.1	1212.68	1290.36	1221.71	-0.351186	0.058482	0.108106	2189.16	2398.59	2370.98	2319.57	2031.93	1674.39	1748.9	1818.41	-0.586649	0.00372893	0.0119975	1338.26	1902.18	1393.32	1544.59
CJI97_000897	0.383363	0.00227134	0.008052	66.959	74.6636	63.6081	68.4102	87.9915	98.1259	81.6063	89.2413	-0.244474	0.0342781	0.0779908	59.0478	54.0052	60.1944	57.7491	0.482896	0.00031937	0.00148629	65.1633	74.186	76.7732	72.0408	92.0533	102.659	107.324	100.679	-0.18518	0.0984555	0.158951	69.6952	54.8864	65.4696	63.3504
CJI97_000898	-0.842063	0.0313194	0.0680383	27.9427	20.7597	26.6216	25.108	7.29824	16.1432	18.4356	13.959	-0.217491	0.545091	0.660212	23.6537	19.4028	21.7061	21.5875	-0.979796	0.0142317	0.0339596	28.8093	33.1837	31.8076	31.2669	12.7334	18.7905	16.0085	15.8441	-0.917091	0.0200851	0.0457752	21.2325	6.47072	21.8555	16.5196
CJI97_000899	-0.100772	0.399641	0.508183	164.676	179.627	178.223	174.175	204.273	139.68	143.403	162.452	0.133514	0.26827	0.392821	182.304	204.447	186.444	191.065	-0.0767441	0.519254	0.612616	152.287	167.462	171.344	163.698	154.395	151.565	159.694	155.218	0.242303	0.0540753	0.0987834	194.517	203.759	182.64	193.639
CJI97_000900	-0.252379	0.17812	0.270668	331.359	421.277	340.213	364.283	406.484	266.373	244.719	305.859	0.00272514	0.988037	0.992422	335.966	383.574	375.393	364.978	-0.357037	0.0639576	0.116289	300.29	344.347	354.233	332.957	299.044	250.365	230.484	259.964	0.221239	0.23456	0.322335	347.661	476.814	339.992	388.156
CJI97_000901	0.116704	0.602453	0.696725	27.2182	37.3516	25.9001	30.1567	23.2873	40.6898	34.064	32.6804	0.572107	0.0192273	0.0494195	45.4081	39.9013	49.2391	44.8495	0.201349	0.370907	0.474534	29.3094	41.4694	43.3292	38.036	36.179	42.584	52.435	43.7327	0.316914	0.166612	0.243114	51.517	36.2544	54.3188	47.3634
CJI97_000902	0.32221	0.0237784	0.0543979	16.1861	15.9994	17.7958	16.6604	16.4275	23.0187	22.9748	20.807	-0.129894	0.329208	0.456105	15.1936	15.0003	15.4703	15.2214	0.573363	0.000424177	0.00188828	15.2852	15.2109	14.0545	14.8502	18.3702	23.6966	24.2191	22.0953	-0.0692849	0.600113	0.67872	14.0686	13.3774	15.0099	14.152
CJI97_000903	0.197635	0.259294	0.362198	10.4319	11.3378	11.6154	11.1284	8.17506	14.5751	15.4493	12.7332	0.0523059	0.760659	0.829213	12.2776	11.315	11.0234	11.5387	0.00796785	0.962853	0.972812	11.7411	13.3425	13.1131	12.7322	11.9474	12.9924	13.4671	12.8023	-0.0088331	0.958801	0.971265	13.4207	12.1842	12.3531	12.6527
CJI97_000904	-0.16024	0.181424	0.274307	176.95	185.158	183.73	181.946	175.674	154.115	158.693	162.827	0.281957	0.0258012	0.062303	211.425	242.436	209.803	221.221	0.0460071	0.693368	0.76059	176.813	175.301	177.71	176.608	191.54	165.818	189.648	182.335	0.413007	0.00244136	0.00864906	222.506	287.213	195.769	235.163
CJI97_000905	-0.252514	0.0284155	0.0628613	55.5749	51.593	57.596	54.9213	46.7552	41.4135	50.1305	46.0997	-0.246134	0.0318847	0.0732822	48.0555	43.2081	47.6376	46.3004	-0.242911	0.0339179	0.0694862	54.2267	59.889	57.4286	57.1814	46.24	51.2521	47.4608	48.3176	-0.476278	0.00034309	0.00188214	42.2984	34.2581	46.7169	41.0911
CJI97_000906	-0.714885	2.48019e-05	0.000196929	15.503	19.3967	16.9782	17.2926	9.43871	10.9565	11.1888	10.528	-0.370321	0.00742166	0.023272	13.5054	14.323	12.3183	13.3822	-0.873941	2.34053e-06	2.61505e-05	19.0032	19.6381	19.8153	19.4855	11.094	10.743	10.0569	10.6313	-0.523189	0.000525044	0.00264519	14.4574	11.1976	14.9905	13.5485
CJI97_000907	-0.0687417	0.625678	0.717799	66.8141	84.7176	78.0371	76.5229	85.4642	67.7091	65.7788	72.984	0.377569	0.0148631	0.0400603	89.0705	109.086	100.097	99.4178	-0.266776	0.0717796	0.127941	79.5788	84.6041	86.0308	83.4046	72.2233	67.1145	68.639	69.3256	0.408736	0.00933332	0.0247506	97.8139	138.249	96.1681	110.744
CJI97_000908	-1.2041	4.835e-09	1.64118e-07	1738.59	1586.07	1745.22	1689.96	764.845	687.163	748.533	733.514	-1.13304	1.11684e-08	5.80737e-07	667.079	864.142	780.398	770.54	-1.17232	6.99474e-09	2.37428e-07	1776.74	1637.07	1621.58	1678.46	793.895	708.144	732.2	744.746	-0.979945	7.94261e-08	3.01652e-06	813.98	909.756	829.21	850.982
CJI97_000910	-0.289803	0.332716	0.439297	4.05686	3.83194	1.68339	3.19073	1.65049	3.39752	2.76733	2.60511	-1.72578	4.60709e-05	0.000394912	1.07429	0.836672	0.98819	0.966385	-0.127565	0.663442	0.735939	3.71803	3.08685	3.18301	3.32929	2.94193	2.7924	3.41023	3.04819	-1.52457	0.000147366	0.000995456	1.24026	0.848995	1.35748	1.14891
CJI97_000912	0.722585	0.00187304	0.00685738	45.412	73.9921	48.0968	55.8336	116.669	87.2901	72.6274	92.1954	0.215332	0.281427	0.405743	61.9254	67.7704	64.8287	64.8415	0.737363	0.00159797	0.00558467	44.5728	62.6103	58.7511	55.3114	93.2435	84.3536	99.0704	92.2225	0.483671	0.0238044	0.0522772	71.2316	91.2555	69.6002	77.3624
CJI97_000913	-0.410584	0.00978188	0.026831	152.65	184.348	163.866	166.955	153.211	111.133	112.545	125.63	0.424883	0.00785033	0.0243629	227.961	226.997	217.453	224.137	-0.595266	0.000633074	0.0026226	151.004	158.953	157.604	155.853	115.005	101.089	93.4012	103.165	0.600992	0.000573321	0.00280262	227.856	286.593	194.78	236.41
CJI97_000914	0.218576	0.445655	0.554598	6.106	5.6294	7.69549	6.47696	4.56462	8.34302	9.59606	7.50123	0.320133	0.267188	0.392075	8.17231	7.66949	8.38258	8.07479	0.194328	0.493326	0.589448	6.2402	8.8747	7.89027	7.66839	7.0292	8.5905	10.7086	8.77608	-0.27798	0.333919	0.428085	7.57114	3.67133	7.67949	6.30732
CJI97_000915	0.0794693	0.648173	0.738344	171.009	205.878	175.313	184.067	259.823	162.277	161.501	194.533	0.221439	0.213589	0.331429	200.183	228.63	215.017	214.61	0.0789795	0.650335	0.724061	157.766	161.105	151.103	156.658	189.362	161.649	145.423	165.478	0.608125	0.00273982	0.00939983	213.787	293.225	209.421	238.811
CJI97_000916	0.183048	0.205636	0.301434	16.1654	15.7623	17.892	16.6066	15.8086	20.6666	20.0283	18.8345	-0.148067	0.302182	0.427494	17.0736	14.9206	12.9657	14.9867	0.125835	0.376951	0.480118	17.4812	17.1605	18.829	17.8236	17.0003	18.7711	22.5683	19.4466	-0.239314	0.104275	0.166515	16.5491	13.0103	15.708	15.0891
CJI97_000917	0.403001	0.0280657	0.0622905	17.4073	15.8611	18.9261	17.3981	27.2072	19.1186	22.716	23.0139	-0.424088	0.0224061	0.0557178	11.9323	13.5262	13.4258	12.9614	0.492818	0.00950741	0.0243216	16.5898	14.8656	15.2874	15.5809	23.6253	22.3198	19.8315	21.9255	-0.00367924	0.98273	0.988006	12.8839	20.766	13.0319	15.5606
CJI97_000918	0.172914	0.337244	0.44391	17.8626	15.8611	17.4832	17.069	18.2327	17.9526	21.5215	19.2356	-0.243123	0.184179	0.295765	14.7715	12.3708	16.1007	14.4143	-0.0803437	0.651622	0.725196	20.1556	18.8867	17.0134	18.6852	16.0347	18.7323	18.2458	17.6709	-0.705802	0.00105506	0.00443846	12.6247	7.54917	14.1372	11.437
CJI97_000919	0.368578	0.000152935	0.000877074	144.619	132.716	139.601	138.979	162.418	189.557	186.287	179.421	0.582599	8.28154e-07	1.67825e-05	218.235	211.359	194.793	208.129	0.377692	0.00012	0.000657641	134.088	127.536	132.431	131.352	168.229	176.6	167.145	170.658	0.403916	5.9966e-05	0.000502195	169.064	172.828	179.479	173.79
CJI97_000920	1.21733	9.38085e-09	2.78401e-07	40.2168	46.0821	42.0126	42.7705	83.659	108.721	105.935	99.4382	0.422378	0.0015351	0.00661676	62.8846	55.559	53.5327	57.3254	1.11409	3.0961e-08	7.90883e-07	40.5069	47.4807	49.5607	45.8494	99.5541	107.468	90.7078	99.2434	0.290352	0.0183657	0.0424986	55.1823	53.8768	59.1476	56.0689
CJI97_000921	0.00580753	0.953018	0.966543	60.1285	58.8026	62.3335	60.4215	51.8356	65.1157	64.9825	60.6446	0.189156	0.0688841	0.134728	71.0569	67.2724	68.3214	68.8836	-0.176991	0.0871307	0.149042	60.2712	64.4787	64.8705	63.2068	55.5374	60.308	51.8702	55.9052	0.058511	0.554594	0.640987	65.9374	58.6495	72.8581	65.815
CJI97_000922	0.519595	5.4573e-05	0.000371877	47.3163	50.6449	50.9105	49.6239	80.6159	69.2772	63.5689	71.154	-0.362925	0.00157913	0.00675828	37.466	41.5148	36.7845	38.5885	0.627671	6.60772e-06	6.10315e-05	47.3342	44.7797	46.8933	46.3357	74.0424	64.962	75.7853	71.5965	-0.241315	0.0224424	0.0498693	36.5414	42.7939	38.2811	39.2055
CJI97_000923	-0.731389	1.75414e-05	0.000147046	246.641	249.827	274.08	256.849	154.037	144.606	165.462	154.702	-2.59235	1.0158e-12	4.59734e-10	36.2191	48.1485	43.3952	42.5876	-0.645355	6.73237e-05	0.000408531	287.984	278.812	256.165	274.32	181.21	176.968	167.97	175.383	-2.68892	6.19404e-13	3.36398e-10	48.7033	34.1663	44.7	42.5232
CJI97_000924	0.322992	0.213148	0.310018	9.6661	14.2414	10.413	11.4402	21.5853	11.258	10.2331	14.3588	-0.159337	0.531985	0.648823	10.6278	10.1397	9.98413	10.2505	0.0399141	0.87532	0.90412	9.02328	10.9868	10.8939	10.3013	11.1614	9.30799	11.3167	10.5954	0.410484	0.119588	0.185779	11.0698	18.196	11.8683	13.7114
CJI97_000925	-0.282858	0.0195064	0.0463426	34.1315	39.1095	36.0967	36.4459	33.7318	26.9791	29.2063	29.9724	0.573358	7.67817e-05	0.000609315	55.7866	51.0967	55.8157	54.233	-0.334854	0.00732053	0.0195785	31.2662	36.0877	40.7066	36.0202	27.6452	29.6304	28.3896	28.5551	0.599823	4.80911e-05	0.000428168	54.3678	49.104	60.2723	54.5814
CJI97_000926	-0.00713808	0.95479	0.967437	73.3133	94.2777	69.7885	79.1265	87.8626	78.6455	69.7805	78.7628	-0.187565	0.149994	0.251892	68.6014	66.1369	73.7224	69.4869	0.0384628	0.760366	0.813865	68.6204	79.6489	78.7458	75.6717	82.4639	73.9791	76.7193	77.7208	0.0598601	0.635678	0.710364	72.4719	91.5997	72.606	78.8925
CJI97_000927	0.141106	0.110498	0.184254	31.7926	33.0061	29.5796	31.4594	36.4654	34.1561	33.4867	34.7027	-0.044332	0.602547	0.705722	31.6533	28.5265	31.3495	30.5098	0.0195995	0.817295	0.859552	33.3753	33.5289	31.1576	32.6873	33.0125	31.8411	34.5584	33.1373	-0.120581	0.168148	0.244828	27.6189	33.1108	29.4962	30.0753
CJI97_000928	0.092506	0.54688	0.651197	73.4582	109.724	79.5281	87.5701	94.0519	103.695	82.4027	93.3831	0.0256141	0.866735	0.908908	87.5358	86.3365	93.5714	89.1479	0.242286	0.126447	0.202278	80.1876	105.765	105.308	97.087	103.327	109.466	131.739	114.844	0.0506923	0.740025	0.79959	101.146	90.2459	110.267	100.553
CJI97_000929	-0.181818	0.0643582	0.120196	25.9764	29.2531	28.2569	27.8288	26.743	24.4058	22.4771	24.542	-0.412862	0.000363985	0.00211423	20.6034	21.7136	20.3942	20.9038	-0.306017	0.00426464	0.0124414	25.0912	25.2431	22.3483	24.2276	20.5935	19.7601	18.4413	19.5983	-0.346188	0.00169861	0.00645568	20.3995	17.7601	19.0048	19.0548
CJI97_000930	-0.52926	0.086488	0.151963	27.7978	22.4583	27.1266	25.7943	10.0319	20.0634	23.3929	17.8294	-0.613256	0.0503746	0.105835	17.3614	15.1597	18.043	16.8547	-0.782439	0.0160731	0.0374659	27.8308	29.9343	28.4453	28.7368	15.6529	18.9844	15.4655	16.7009	-1.04487	0.00256043	0.00895409	18.0486	7.02142	16.6195	13.8965
CJI97_000931	-0.537299	0.00302965	0.0101946	24.0307	26.0138	21.9322	23.9922	21.0179	15.6004	13.0602	16.5595	-0.591446	0.00142905	0.00626404	15.136	16.7135	15.9303	15.9266	-0.569959	0.00193036	0.00653251	26.3088	24.1059	23.1104	24.5084	17.674	14.6213	17.2466	16.514	-0.324733	0.0496658	0.0924382	16.7528	23.0605	18.9272	19.5802
CJI97_000932	-0.7217	0.00254821	0.00880924	1735.86	2401.09	1769.41	1968.79	1691.18	984.516	905.932	1193.88	-0.81632	0.000965464	0.00456348	1013.58	1160.46	1180.12	1118.05	-0.738481	0.00214416	0.00709595	1725.64	1850.77	1800.01	1792.14	1167.18	994.539	1060.76	1074.16	-0.336388	0.113396	0.177582	1294.65	1697.88	1265.76	1419.43
CJI97_000933	0.0700242	0.683132	0.76918	100.863	153.159	106.727	120.25	151.458	120.039	107.309	126.268	-0.0662494	0.699213	0.781202	111.074	118.927	114.596	114.866	0.131757	0.445744	0.545602	92.6898	120.204	115.216	109.37	120.552	113.771	125.179	119.834	0.312687	0.0823567	0.138477	119.565	167.459	120.564	135.862
CJI97_000934	-0.05275	0.507169	0.61387	56.527	58.5063	54.7342	56.5892	56.6065	51.1236	55.9637	54.5646	-0.0658502	0.409119	0.537736	57.705	54.0052	50.4999	54.07	-0.094307	0.24271	0.338597	54.6398	57.8988	60.2529	57.5972	50.0578	54.1027	57.6915	53.9507	-0.0653842	0.412478	0.508205	55.2193	52.6377	57.2665	55.0412
CJI97_000935	-0.0432684	0.78136	0.846958	46.1779	57.7557	46.1489	50.0275	41.9069	58.8434	44.8745	48.5416	0.152347	0.334469	0.461207	55.7482	50.4593	60.6033	55.6036	0.214757	0.179617	0.265948	48.6822	57.7973	61.7324	56.0706	56.0764	61.0061	78.1312	65.0712	0.09975	0.523522	0.612373	62.883	52.4312	64.9072	60.0738
CJI97_000936	-0.989403	1.05348e-05	9.73037e-05	427.937	489.343	502.588	473.289	205.743	232.881	276.494	238.373	0.282566	0.0864223	0.161737	570.105	516.844	640.092	575.68	-0.973758	1.25906e-05	0.000102364	440.467	540.585	550.862	510.638	280.225	261.748	238.043	260.005	0.234935	0.148081	0.220942	623.702	459.123	719.971	600.932
CJI97_000937	-0.278409	0.105593	0.177436	40.4238	46.2203	41.3633	42.6691	47.6578	30.3565	27.6534	35.2226	-0.239536	0.158573	0.263206	32.6125	40.0806	35.7452	36.1461	-0.18863	0.263191	0.361686	35.68	32.7166	33.6233	34.0066	34.2252	28.2148	27.0863	29.8421	0.0994228	0.54857	0.635784	34.7458	40.5223	34.0535	36.4405
CJI97_000938	-0.489065	5.96533e-05	0.000399479	209.777	218.342	201.405	209.841	167.266	137.127	144.18	149.524	-0.526735	2.67182e-05	0.000260514	138.718	145.999	152.249	145.656	-0.521786	2.98196e-05	0.000209063	194.033	192.177	194.343	193.518	138.832	139.756	125.766	134.785	-0.199331	0.0422087	0.0812315	154.236	189.188	162.239	168.554
CJI97_000939	-0.00717051	0.951981	0.965852	187.423	163.174	180.652	177.083	151.69	192.633	184.236	176.187	-0.011689	0.921789	0.947654	179.004	165.143	182.798	175.649	0.0518829	0.663903	0.736299	176.291	194.533	189.837	186.887	180.603	201.789	198.792	193.728	-0.157357	0.198418	0.280773	181.911	134.738	186.034	167.561
CJI97_000940	-0.28254	0.0202675	0.0477954	25.935	28.0285	27.0785	27.014	22.5137	20.5057	23.6119	22.2104	0.348582	0.00562991	0.0187239	34.8378	33.3075	35.0467	34.3973	-0.412039	0.00173987	0.00598432	24.3085	29.5688	29.4092	27.7622	20.7058	22.0289	19.8532	20.8626	0.261474	0.0290284	0.0607762	35.4307	27.4891	36.8848	33.2682
CJI97_000941	-0.119664	0.626266	0.718025	38.2297	36.7393	38.6458	37.8716	23.0552	42.1172	39.2801	34.8175	-0.0340014	0.889371	0.925675	38.2909	33.1481	39.5106	36.9832	-0.184303	0.455022	0.55446	39.485	43.5612	43.1723	42.0728	31.418	41.3042	38.3379	37.0201	-0.363649	0.151042	0.224741	39.17	18.3337	40.4918	32.6652
CJI97_000942	0.161404	0.0515292	0.101177	75.052	75.671	67.1432	72.6221	82.9111	83.3296	77.4454	81.2287	0.071266	0.366171	0.493835	76.2749	72.4717	80.1627	76.3031	0.345473	0.000368223	0.00167209	70.3816	69.2308	65.0723	68.2282	91.6715	83.132	85.2775	86.6936	0.222295	0.0105305	0.0271433	73.527	82.7196	82.5545	79.6004
CJI97_000943	0.67953	0.00707502	0.0207251	37.3811	22.0238	36.241	31.882	34.4023	54.5412	64.0666	51.0034	-0.012561	0.955043	0.971864	32.3823	35.7179	26.6982	31.5995	0.49779	0.0373541	0.0750259	44.2684	33.4274	30.3955	36.0304	47.5874	56.546	48.4817	50.8717	-0.519011	0.0317302	0.0648332	26.7119	24.6438	24.0663	25.1406
CJI97_000944	-0.0320925	0.738139	0.814244	104.816	89.3198	94.5343	96.2234	82.9369	97.6434	101.694	94.0916	-0.0288574	0.76351	0.830987	93.6746	99.3448	89.9424	94.3206	-0.00188262	0.984317	0.988869	99.3431	104.08	99.6146	101.012	94.1418	105.297	103.197	100.879	-0.115638	0.237967	0.32546	94.704	83.2933	101.676	93.2243
CJI97_000945	0.477024	0.00158748	0.00597477	36.6774	48.3733	41.3633	42.138	52.1192	63.6683	60.1446	58.644	0.468441	0.00182006	0.00751215	59.2588	54.6825	60.9782	58.3065	0.639591	0.00011175	0.000619933	36.0062	49.0647	46.8933	43.988	64.6776	65.4468	75.4812	68.5352	0.433134	0.00328059	0.0108309	60.0323	54.9552	63.1812	59.3896
CJI97_000946	-0.214467	0.283997	0.389296	458.239	682.422	602.124	580.928	437.637	526.555	537.817	500.67	-0.562809	0.0105148	0.0307848	380.684	420.647	378.511	393.28	-0.423032	0.0444013	0.0863076	485.692	611.298	505.201	534.064	437.786	381.065	376.168	398.34	-0.583771	0.00842656	0.0227458	457.711	235.149	376.081	356.314
CJI97_000947	-0.641446	0.0208033	0.048889	113.696	65.3801	100.33	93.1353	42.0358	67.307	69.6411	59.6613	-0.362123	0.164988	0.27222	75.7953	73.3482	68.2192	72.4542	-0.736834	0.00954495	0.0243946	119.02	95.0223	105.084	106.376	53.5387	71.1285	66.7927	63.82	-0.920128	0.00211087	0.00768899	66.104	33.8221	68.6112	56.1791
CJI97_000948	0.987011	3.2262e-06	3.68874e-05	8.4656	11.6736	8.68148	9.60689	17.2269	19.2995	20.6256	19.0507	1.21408	2.35466e-07	6.00382e-06	24.2675	18.4665	24.1766	22.3036	0.642052	0.000316617	0.00147806	10.7627	11.6975	10.7819	11.0807	18.1457	17.084	16.6602	17.2966	1.15546	4.26658e-07	1.02027e-05	22.6579	28.2233	23.213	24.6981
CJI97_000949	1.72076	6.7544e-08	1.49119e-06	1.75935	2.153	2.02007	1.97747	6.73089	6.83524	6.01247	6.5262	0.533644	0.0105701	0.0308801	3.28043	2.27097	3.03272	2.86137	1.74703	5.85888e-08	1.31486e-06	1.6742	2.03082	1.83807	1.8477	6.96182	7.01977	4.64834	6.20998	0.514218	0.0140797	0.0342879	2.38796	2.89117	2.65679	2.64531
CJI97_000950	-0.0814658	0.343643	0.450694	121.085	113.615	120.122	118.274	95.6508	118.109	121.524	111.761	0.250974	0.00839218	0.0257648	144.991	137.433	139.812	140.746	-0.131177	0.135696	0.213427	122.76	119.006	126.401	122.723	114.309	114.876	106.977	112.054	0.118561	0.1745	0.252453	136.632	125.422	137.63	133.228
CJI97_000951	0.1803	0.0198437	0.0469999	154.844	149.584	149.942	151.457	180.78	167.102	166.995	171.626	-0.283151	0.000916641	0.00437074	120.321	129.863	123.217	124.467	0.1441	0.0551294	0.103422	152.287	152.779	150.184	151.75	170.61	169.813	162.648	167.69	-0.224442	0.00537393	0.0160459	125.766	141.897	122.018	129.894
CJI97_000952	-0.00350242	0.986555	0.989836	38.5195	55.6619	44.3453	46.1756	34.8665	54.4608	48.7966	46.0413	0.320727	0.136316	0.233543	57.5323	53.547	61.9493	57.6762	0.301643	0.158799	0.241376	47.0515	61.473	63.548	57.3575	55.9641	68.2392	87.884	70.6958	0.0979875	0.637336	0.711777	67.9181	46.2588	69.9299	61.3689
CJI97_000953	-0.28687	0.051784	0.101494	35.6838	27.9692	31.2629	31.6387	20.8632	26.1347	30.7392	25.9124	-0.648531	0.00023289	0.00147244	21.6202	19.1438	19.7808	20.1816	-0.311271	0.0366203	0.0738251	35.0495	29.1829	32.4129	32.2151	25.8037	28.0015	24.0671	25.9574	-0.822439	2.052e-05	0.000218947	18.9926	15.7867	19.8387	18.206
CJI97_000954	-0.589366	0.00119698	0.00471757	203.837	179.015	215.378	199.41	105.141	145.269	147.106	132.506	-0.331499	0.0411187	0.0900104	155.37	159.107	160.922	158.466	-0.509944	0.00361056	0.0108217	199.186	217.339	218.663	211.729	143.009	158.333	144.707	148.683	-0.524255	0.00295421	0.00996542	163.64	108.075	169.88	147.198
CJI97_000955	0.0061198	0.950377	0.964586	65.7999	62.5752	66.4939	64.9563	56.1939	70.202	69.2429	65.2129	0.281366	0.0103192	0.030344	84.428	76.8742	75.5284	78.9435	0.128074	0.204241	0.294539	65.6851	66.8547	68.3898	66.9765	66.317	74.3669	78.8914	73.1918	0.0533943	0.588588	0.669732	71.7129	62.0455	74.7198	69.4927
CJI97_000956	0.260448	0.0895851	0.156091	415.994	438.52	394.899	416.471	366.949	590.565	539.032	498.849	-1.6372	7.67562e-09	4.2537e-07	126.441	137.075	138.142	133.886	0.281206	0.0687991	0.123643	421.789	493.023	487.381	467.398	544.954	557.704	601.308	567.988	-1.62142	8.71908e-09	5.57098e-07	161.789	127.189	166.719	151.899
CJI97_000957	-1.23757	1.59734e-05	0.000137048	17.6349	11.7329	14.7176	14.6951	4.71936	6.53369	7.38618	6.21307	-1.16658	2.8769e-05	0.000274113	6.04291	6.09575	7.47958	6.53941	-1.61692	6.78086e-07	9.52667e-06	22.4604	16.47	15.8702	18.2668	5.36734	6.98099	5.49547	5.94793	-1.53489	1.23832e-06	2.41866e-05	5.70149	5.69056	7.50495	6.299
CJI97_000958	-1.44997	5.44015e-09	1.82379e-07	38.416	32.611	40.9785	37.3352	12.6365	14.0323	14.2945	13.6545	-0.721695	3.05484e-05	0.000286543	22.752	24.2037	20.9565	22.6374	-1.42367	7.28511e-09	2.45748e-07	37.876	30.0156	28.1091	32.0002	11.7677	12.43	11.5774	11.9251	-0.64383	0.000104559	0.000772596	23.5094	18.3566	19.5478	20.4713
CJI97_000959	-0.171784	0.167414	0.257279	17.9247	17.7573	17.6996	17.7939	12.946	18.0732	16.3252	15.7815	-0.214091	0.0899578	0.167029	16.3638	14.9206	14.7377	15.3407	-0.05779	0.633103	0.710409	16.4376	16.9168	16.991	16.7818	15.1139	16.1145	17.138	16.1221	-0.209752	0.0968571	0.15693	15.6051	12.3678	15.5335	14.5021
CJI97_000960	0.279541	0.00834738	0.0237354	32.6205	38.6947	32.9704	34.7619	42.7837	44.2079	39.6186	42.2034	0.222299	0.0291974	0.0686164	40.3628	41.7937	39.5276	40.5614	0.315032	0.00370168	0.0110643	36.3975	38.9106	39.9893	38.4325	44.7578	44.9886	53.6948	47.8137	0.186507	0.0613999	0.109368	41.3728	47.1536	42.7026	43.743
CJI97_000961	0.358821	0.00186703	0.006842	30.4058	33.1641	30.9022	31.4907	43.9184	39.5238	37.7472	40.3964	0.291079	0.00810098	0.024998	36.6219	39.0048	39.9706	38.5325	0.44141	0.000313294	0.00146681	29.8747	31.0919	32.7267	31.2311	40.1989	40.5285	46.5051	42.4108	0.374765	0.00131439	0.00526824	36.4858	46.1899	38.8435	40.5064
CJI97_000962	0.0525645	0.677805	0.764371	60.8323	52.5806	74.8868	62.7665	55.5749	68.1916	71.413	65.0598	-0.00802485	0.94926	0.96872	63.7095	62.8101	60.6885	62.4027	0.312516	0.0230347	0.0502013	69.4684	61.1887	65.2068	65.288	70.8085	82.8799	89.5348	81.0744	-0.196145	0.134258	0.204532	58.2552	59.6362	53.0777	56.9897
CJI97_000963	-0.693757	0.00191786	0.00699522	106.037	90.2679	110.911	102.406	82.6016	51.1035	56.3221	63.3424	0.386876	0.0535477	0.110838	123.237	149.505	128.942	133.895	-0.699926	0.00180576	0.00619526	100.039	79.2834	85.0221	88.1148	56.8399	52.435	53.4559	54.2436	0.675977	0.00228968	0.00824889	122.045	186.687	113.68	140.804
CJI97_000964	-0.111411	0.417244	0.525889	125.514	106.741	120.338	117.531	82.4727	118.712	125.107	108.764	0.0788726	0.563391	0.673169	128.09	115.919	128.38	124.13	-0.0619039	0.649607	0.723399	124.434	121.951	122.053	122.813	111.052	121.741	120.162	117.652	-0.0385612	0.776686	0.830024	124.248	99.6537	134.779	119.56
CJI97_000965	-0.16257	0.0494566	0.0982079	183.635	193.829	176.419	184.628	150.065	171.524	173.247	164.945	0.0655604	0.403447	0.531988	185.757	195.243	198.643	193.215	-0.181514	0.0304922	0.0636201	188.141	201.641	193.872	194.551	159.673	171.868	183.11	171.55	0.0155975	0.84077	0.88117	193.203	197.793	199.007	196.668
CJI97_000966	0.973482	0.000680405	0.00297766	14.82	22.8139	16.7617	18.1319	50.2882	31.221	25.4833	35.6642	0.453383	0.0663975	0.130607	24.3826	23.3073	26.8174	24.8358	0.825614	0.0025986	0.00828229	12.5456	17.5666	19.367	16.4931	29.5316	26.5278	31.6478	29.2357	0.919461	0.0011154	0.00463486	27.6189	38.3654	27.6539	31.2127
CJI97_000967	-0.778615	2.70528e-09	1.02744e-07	197.958	221.7	201.309	206.989	124.38	121.205	116.407	120.664	-0.642175	3.92161e-08	1.58942e-06	128.474	131.656	137.75	132.627	-0.85266	7.40614e-10	3.82727e-08	200.339	207.692	199.879	202.637	112.579	113.906	110.148	112.211	-0.524541	5.73208e-07	1.30541e-05	136.095	142.448	144.068	140.87
CJI97_000968	-0.50871	8.62963e-05	0.000542448	33.7175	37.6676	41.1949	37.5267	28.2904	26.5167	24.3286	26.3786	0.000584643	0.995254	0.996888	35.1448	41.9332	35.5408	37.5396	-0.413543	0.00062321	0.0025936	35.3104	36.2705	35.6183	35.7331	27.7125	26.2951	26.4782	26.8286	0.0450526	0.648155	0.720868	33.7091	40.224	36.6909	36.8747
CJI97_000969	-0.494533	0.0984202	0.16793	24.1135	16.3351	22.2448	20.8978	8.35558	16.1834	19.8292	14.7894	-0.0656427	0.817263	0.87356	22.33	15.3191	22.2172	19.9554	-0.726732	0.0202676	0.0452977	24.9825	24.7964	25.5761	25.1183	13.4745	16.9871	15.0528	15.1715	-0.596798	0.0495222	0.0922659	19.0297	10.0503	20.6726	16.5842
CJI97_000970	-0.754885	2.46906e-08	6.47801e-07	104.795	118.85	114.783	112.809	66.2773	65.8395	68.4267	66.8478	0.152783	0.0553957	0.113658	122.892	121.019	132.315	125.408	-1.00864	4.19154e-10	2.39624e-08	111.193	118.255	119.856	116.435	61.6458	58.873	53.0866	57.8685	0.222632	0.00832565	0.0225407	134.096	140.818	132.684	135.866
CJI97_000971	-0.352075	0.00203841	0.00734612	35.8494	42.7637	40.9064	39.8398	34.2218	30.638	28.8081	31.2226	-0.148609	0.138444	0.236146	34.2623	36.9928	36.563	35.9394	-0.478354	0.000135946	0.000726697	36.3758	37.1641	41.3791	38.3063	28.7231	28.0403	25.7179	27.4938	0.0208782	0.82933	0.872346	37.9482	42.6104	36.0509	38.8698
CJI97_000972	0.14297	0.306094	0.4117	67.3936	75.434	65.9648	69.5975	93.0461	68.2519	69.3425	76.8802	0.0771776	0.575764	0.683492	68.9659	76.0774	75.2388	73.4273	0.209922	0.140416	0.21958	63.5543	62.9555	68.5467	65.0189	77.0517	70.4304	78.1312	75.2044	0.39613	0.00997415	0.0260734	77.1182	106.537	73.0909	85.5822
CJI97_000973	0.292043	0.10922	0.182572	33.0345	30.3988	26.8861	30.1065	24.5768	42.861	43.0628	36.8335	0.398186	0.03433	0.0780109	43.1828	37.6104	38.2668	39.6867	0.380164	0.0419744	0.0824757	34.5711	32.2698	32.7043	33.1817	36.6282	45.8224	47.0916	43.1807	0.130208	0.459431	0.553253	35.7824	31.8717	41.2675	36.3072
CJI97_000974	-0.0572316	0.810317	0.866477	2285.63	3211.01	2315.77	2604.14	3688.06	1972.61	1848.02	2502.9	-1.0955	0.000297122	0.00178503	1105.91	1251.94	1298.16	1218.67	0.00157066	0.994739	0.996207	2289.61	2452.65	2442.87	2395.04	2693.57	2133.25	2366.13	2397.65	-0.463694	0.0662798	0.116118	1420.6	2252.13	1537.45	1736.73
CJI97_000976	-0.0220647	0.888486	0.918942	132.179	173.386	146.214	150.593	194.654	127.337	123.057	148.349	-0.0804556	0.610455	0.711702	129.913	151.378	145.997	142.429	-0.17613	0.272717	0.370855	132.501	141.548	137.587	137.212	120.058	119.724	124.549	121.444	0.193476	0.229819	0.317191	155.014	182.763	132.975	156.918
CJI97_000977	-0.253778	0.185694	0.279131	9.27283	13.3525	10.4851	11.0368	12.2239	7.6997	7.92372	9.28244	-0.313309	0.106293	0.191659	9.43844	8.16751	9.04705	8.88433	-0.376894	0.0579356	0.107279	8.0666	12.0631	10.1542	10.0946	7.90504	8.16388	7.25488	7.7746	0.132964	0.477254	0.569162	10.8662	11.6565	10.7047	11.0758
CJI97_000978	-0.638883	5.20553e-05	0.000358318	111.667	129.081	143.737	128.162	87.9399	77.4795	81.5068	82.3087	0.15592	0.196585	0.310907	139.505	147.732	141.107	142.781	-0.648298	4.45581e-05	0.000290723	107.127	135.761	134.359	125.749	76.1983	85.4202	79.0652	80.2279	0.0471643	0.688891	0.756761	135.429	110.507	143.816	129.917
CJI97_000979	-0.320015	0.0305642	0.0666793	5.31946	4.87881	4.92993	5.04273	4.95146	3.71918	3.48405	4.05156	-0.655963	0.000183111	0.00120689	3.2037	3.22716	3.16902	3.19996	-0.470872	0.00287695	0.00899005	6.28368	5.68631	5.71596	5.89532	4.71607	4.07224	3.97498	4.25443	-0.793635	2.4243e-05	0.000250311	3.35055	3.5566	3.29675	3.4013
CJI97_000980	0.50784	0.00100636	0.0041187	11.3841	12.2662	11.3749	11.675	14.8286	16.3242	18.6347	16.5958	0.613152	0.000177418	0.00118083	19.7402	16.5541	17.2933	17.8625	0.510543	0.000966199	0.00368499	11.9151	12.4896	9.68351	11.3627	15.5406	17.0453	15.9868	16.1909	0.315536	0.0239582	0.0524876	13.9575	12.3448	16.1153	14.1392
CJI97_000981	0.34946	0.000862888	0.00363564	89.5822	92.5592	89.2918	90.4777	127.809	113.606	104.462	115.292	0.151513	0.0948587	0.174696	95.1134	106.237	100.148	100.5	0.382794	0.00038517	0.00173454	82.9924	81.233	94.5487	86.258	117.34	107.158	112.907	112.468	0.209265	0.0261923	0.055982	95.2593	105.711	98.2043	99.725
CJI97_000982	-0.229279	0.0270451	0.0604563	98.7308	103.858	98.8871	100.492	73.5498	92.3361	91.2422	85.7094	0.077472	0.421939	0.551649	111.305	97.0937	109.706	106.035	-0.223314	0.0306262	0.0638262	95.125	106.232	108.222	103.193	89.2012	90.2681	85.7119	88.3937	-0.0562925	0.557744	0.642986	102.497	90.0853	105.127	99.2367
CJI97_000983	-0.33649	0.0801086	0.14288	865.458	818.831	923.964	869.418	549.147	733.341	783.094	688.528	0.350195	0.0696126	0.135622	1197.4	1023.71	1103.71	1108.27	-0.416374	0.0345639	0.0705171	921.397	1007.47	988.032	972.3	689.221	768.782	727.639	728.547	-0.0157429	0.931275	0.950706	1126.1	627.774	1131.31	961.728
CJI97_000984	-0.0303724	0.769189	0.836999	248.193	312.165	244.212	268.19	260.931	274.576	252.325	262.611	-0.124704	0.23824	0.360814	236.767	235.264	265.925	245.985	-0.0502357	0.628245	0.707297	259.088	287.991	273.313	273.464	245.797	264.405	282.115	264.106	-0.0981775	0.349069	0.44346	264.453	231.753	270.198	255.468
CJI97_000985	0.0724743	0.759958	0.830613	368.823	280.542	371.933	340.432	210.824	423.926	439.01	357.92	-0.171115	0.473837	0.597937	320.408	298.911	287.734	302.351	0.106067	0.655258	0.728348	417.441	396.803	375.012	396.418	381.845	436.603	461.532	426.66	-0.533208	0.036837	0.0730019	314.785	184.576	322.364	273.908
CJI97_000986	0.21273	0.159176	0.24786	55.2851	42.5859	55.0468	50.9726	51.6035	66.7642	58.7709	59.0462	-0.277895	0.0721464	0.139788	41.2452	44.6225	40.2432	42.037	0.056168	0.701448	0.766049	59.4884	50.5066	50.9953	53.6634	53.9878	60.2692	53.1083	55.7885	-0.588326	0.00092765	0.00400164	41.4284	27.2826	38.3005	35.6705
CJI97_000987	-0.0619307	0.790081	0.853911	2.75287	4.74055	3.36678	3.62007	4.22937	3.13617	3.08587	3.4838	0.356703	0.132912	0.228577	3.60656	4.98019	5.33282	4.63986	-0.0847391	0.716396	0.778694	2.8918	3.31024	4.34861	3.51688	3.12159	3.4711	3.34507	3.31259	0.531108	0.0319873	0.0652358	4.75741	6.24126	4.26638	5.08835
CJI97_000988	0.195224	0.0330273	0.0708036	169.809	193.414	187.842	183.688	226.658	200.775	203.508	210.314	-0.241273	0.010856	0.0314447	153.049	164.605	148.552	155.402	0.162818	0.0693613	0.124447	170.355	202.372	198.534	190.42	215.188	209.139	215.192	213.173	-0.367877	0.000461528	0.00237814	150.793	140.773	151.107	147.558
CJI97_000989	-0.354482	0.018816	0.0450806	65.655	56.057	61.0589	60.9236	39.1732	49.8169	53.8932	47.6278	-0.0961996	0.486429	0.60927	61.4458	51.5947	57.9284	56.9896	-0.379595	0.0128778	0.0313068	65.1416	59.0564	63.4584	62.5521	48.059	50.7285	45.4408	48.0761	-0.216014	0.129687	0.198739	59.0512	41.8073	60.6408	53.8331
CJI97_000990	-0.148783	0.30394	0.409196	117.773	95.8776	114.182	109.278	80.9512	106.73	107.946	98.5424	0.00369552	0.979253	0.986885	120.379	102.492	105.787	109.553	-0.1283	0.372966	0.476383	114.085	120.306	119.273	117.888	103.619	112.142	107.802	107.854	-0.272166	0.0699978	0.121379	104.126	74.5509	114.126	97.601
CJI97_000991	-0.93578	1.03492e-07	2.13713e-06	70.1051	56.5705	66.9508	64.5421	28.574	34.0556	38.5236	33.7177	-0.572894	3.83831e-05	0.000342859	42.0126	45.2799	42.867	43.3865	-0.790808	8.91982e-07	1.1991e-05	72.0341	63.4836	64.7809	66.7662	37.9532	39.1517	38.6637	38.5895	-0.739056	2.0493e-06	3.55097e-05	40.9841	38.7096	40.2979	39.9972
CJI97_000992	0.132372	0.170081	0.260641	66.8762	71.2662	64.2814	67.4746	65.581	82.6461	73.6229	73.95	0.305784	0.00436232	0.0152555	87.4207	78.3682	84.4392	83.4094	0.245655	0.0169307	0.0390614	67.8812	71.1601	68.6588	69.2333	74.8957	83.9076	87.4496	82.0843	0.284854	0.00702293	0.0198035	86.1332	77.1209	89.7685	84.3409
CJI97_000993	-0.0564325	0.752009	0.824662	25.6245	22.2806	24.842	24.249	18.568	24.3254	26.9964	23.2966	-0.252504	0.169957	0.278024	22.6561	17.7295	20.6668	20.3508	-0.175051	0.332891	0.434391	29.2876	25.9336	26.2934	27.1716	22.9516	25.3449	23.8933	24.0633	-0.565883	0.00551626	0.0163709	21.6212	12.4137	20.9634	18.3328
CJI97_000994	1.43566	4.51485e-09	1.5718e-07	388.486	470.44	372.125	410.351	1267.37	1009.42	1053.38	1110.06	-0.0542943	0.664659	0.752774	433.67	391.901	360.042	395.204	1.32981	1.28153e-08	3.87117e-07	373.281	418.959	392.361	394.867	1040.64	1040.15	896.955	992.58	-0.0109295	0.930264	0.950209	370.375	440.927	364.388	391.896
CJI97_000995	-0.634006	1.62045e-06	2.13608e-05	1083.18	1222.17	1092.86	1132.74	778.023	720.676	691.076	729.925	-0.289514	0.00382935	0.0136982	921.706	939.642	919	926.783	-0.7024	4.44406e-07	6.82168e-06	1121.21	1094.92	1066.1	1094.08	715.092	667.615	634.39	672.365	-0.166546	0.0694179	0.120566	998.631	977.744	948.009	974.795
CJI97_000996	-0.393626	0.0214611	0.0501745	15.7928	13.8859	15.4391	15.0392	9.90291	11.8813	12.5227	11.4356	-0.634223	0.000852756	0.0041388	11.0115	8.12767	9.91598	9.68505	-0.629142	0.000907742	0.00349642	19.5468	15.414	14.5028	16.4879	11.8126	10.9563	9.20979	10.6596	-0.896408	3.03079e-05	0.000299822	9.60738	7.43444	9.50239	8.84807
CJI97_000997	0.194738	0.00946222	0.0261257	112.64	125.526	113.268	117.145	139.93	129.648	132.673	134.084	0.195392	0.00924792	0.0278274	135.419	130.063	136.933	134.138	0.149155	0.0382484	0.0765673	107.497	118.275	114.543	113.438	124.841	127.364	125.179	125.795	0.261231	0.00114493	0.00473265	133.43	137.652	136.796	135.959
CJI97_000998	-0.465121	0.0139752	0.0357848	43.4871	35.7319	39.3673	39.5287	21.8947	28.9493	34.9798	28.6079	-0.5971	0.00274742	0.0104858	27.8165	23.6459	26.9197	26.1274	-0.380056	0.0381502	0.0763988	40.246	41.0023	40.0341	40.4275	27.735	33.8384	31.6044	31.0593	-0.824445	0.000177175	0.00114963	25.1754	16.7046	26.5485	22.8095
CJI97_000999	-1.82658	3.09872e-08	7.79128e-07	1031.17	900.862	944.117	958.716	309.234	217.14	284.537	270.304	-1.94947	1.32958e-08	6.68608e-07	220.979	273.572	250.114	248.222	-1.6199	1.44172e-07	2.69999e-06	1078.73	784.751	792.232	885.237	350.561	264.017	249.49	288.023	-1.69924	7.84447e-08	3.00023e-06	261.658	330.718	225.478	272.618
CJI97_001000	-1.19972	1.52963e-06	2.04617e-05	31.6684	33.6974	30.2289	31.8649	17.8459	11.9014	11.9453	13.8975	-1.58778	4.47433e-08	1.72341e-06	12.4887	9.76117	9.55819	10.6027	-1.08596	4.88298e-06	4.76112e-05	36.1366	29.6297	31.1128	32.293	17.7639	13.0312	14.8573	15.2175	-1.7786	1.04959e-08	6.34049e-07	10.0887	9.0177	9.11454	9.40697
CJI97_001001	0.148977	0.124554	0.203689	34.2557	28.3248	31.0465	31.209	30.3535	38.1969	35.2187	34.5897	0.128584	0.18035	0.290992	32.7468	34.1442	35.4556	34.1155	0.369485	0.0010129	0.00382019	27.983	27.7614	28.2212	27.9885	35.5951	35.9327	36.9478	36.1585	0.101805	0.285021	0.376722	30.8584	27.8333	31.3967	30.0294
CJI97_001002	-0.350689	0.227093	0.326109	332.684	412.783	355.724	367.064	455.766	203.188	204.802	287.919	-0.331786	0.251826	0.376768	263.758	318.055	293.152	291.655	-0.538539	0.0723053	0.128685	312.793	317.113	318.345	316.084	255.903	204	192.949	217.618	0.229824	0.421978	0.517796	292.257	542.691	277.16	370.703
CJI97_001003	-0.0533303	0.561296	0.663199	146.585	142.572	154.92	148.026	136.681	150.777	140.477	142.645	-0.531416	2.34269e-05	0.000235614	104.533	102.711	99.9946	102.413	-0.133604	0.156735	0.23884	148.438	158.404	157.447	154.763	131.691	149.335	142.187	141.071	-0.648598	2.28671e-06	3.85688e-05	104.996	83.1556	107.978	98.71
CJI97_001004	-0.381851	0.00522591	0.0161169	53.8569	45.9241	56.4416	52.0742	36.1302	44.5095	39.2005	39.9467	-0.254428	0.0462486	0.0986552	42.0893	42.9292	45.9168	43.6451	-0.526616	0.000408065	0.00182704	57.5968	54.3855	49.7401	53.9074	36.5608	37.3871	38.3162	37.4214	-0.509751	0.000544232	0.00270176	40.5583	30.472	42.5087	37.8463
CJI97_001005	-0.754254	0.000160137	0.000914514	11.6738	9.85639	12.5292	11.3532	5.82828	7.07649	7.24682	6.71719	-0.276247	0.0865211	0.161866	10.7813	8.48624	8.8426	9.37005	-0.543648	0.00258107	0.00823123	11.5672	11.4742	12.351	11.7974	6.69233	7.48517	10.1004	8.09262	-0.320502	0.0502863	0.0932735	10.0331	8.94887	9.34725	9.44309
CJI97_001006	-0.841197	0.00011452	0.000688004	319.933	348.588	337.087	335.203	246	149.491	165.92	187.137	-1.44947	2.23008e-07	5.82286e-06	101.367	145.88	120.968	122.738	-0.909054	5.18422e-05	0.00032663	330.209	319.103	324.33	324.547	181.389	170.181	166.927	172.833	-1.32223	7.04639e-07	1.54935e-05	115.659	154.976	118.78	129.805
CJI97_001007	0.366599	0.000912533	0.0038035	21.3606	18.9819	20.1285	20.157	23.8547	28.2255	25.8616	25.9806	0.214921	0.0298145	0.0695246	24.8622	22.869	22.4558	23.3957	0.451587	0.000132177	0.000711547	20.2208	19.3741	19.5015	19.6988	25.1524	26.2563	29.4105	26.9397	0.151159	0.113389	0.177582	21.3806	23.1753	21.0798	21.8786
CJI97_001008	-0.222984	0.0360732	0.07632	17.0554	19.4758	17.7958	18.109	15.138	15.4195	15.9868	15.5148	0.596292	1.42647e-05	0.000153409	26.6272	28.9449	26.5789	27.3836	-0.622575	1.02255e-05	8.63679e-05	17.4378	17.526	17.103	17.3556	11.9249	11.6156	10.2741	11.2716	0.387478	0.00105336	0.00443474	24.4535	19.6646	23.9693	22.6958
CJI97_001009	2.06237	6.11549e-08	1.37245e-06	2.60798	1.65919	1.92387	2.06368	6.08617	10.1322	9.61597	8.61146	-0.883901	0.00158658	0.00676989	1.20858	1.21517	0.937077	1.12027	2.46643	6.46386e-09	2.25033e-07	2.02208	1.78713	1.43459	1.74793	8.33173	11.3053	9.38356	9.67354	-0.688112	0.0104414	0.026988	1.12919	1.05551	1.0666	1.08376
CJI97_001011	-0.129635	0.322663	0.42856	12.2327	14.0044	13.9481	13.395	9.51608	12.8462	14.3145	12.2256	-0.526082	0.000808241	0.00397245	9.87967	8.40656	9.6093	9.29851	-0.120684	0.355623	0.458763	13.9154	13.5659	13.7631	13.7482	12.6436	12.2167	13.0762	12.6455	-0.42348	0.00433155	0.0135745	10.7181	10.3945	9.63814	10.2502
CJI97_001012	-0.390292	0.00382351	0.0124867	29.5158	30.8136	30.5896	30.3063	27.2588	19.6614	22.497	23.1391	-0.806696	3.40631e-06	5.08233e-05	15.5197	18.5462	17.9067	17.3242	-0.397682	0.00335898	0.0102028	29.7442	29.6906	26.4727	28.6359	21.5817	21.0011	22.6335	21.7388	-0.636682	5.04159e-05	0.00044729	17.4747	20.7201	17.0849	18.4266
CJI97_001013	-0.369632	0.0136288	0.0350131	226.853	198.985	239.474	221.771	157.931	188.874	168.09	171.632	0.386188	0.0105064	0.0307767	274.521	316.62	278.363	289.835	-0.218099	0.120859	0.195237	205.731	213.561	202.883	207.392	155.091	182.165	197.62	178.292	0.2841	0.0486918	0.0909372	290.202	195.361	271.982	252.515
CJI97_001014	1.97905	2.37209e-06	2.86285e-05	6.93393	8.01943	7.23857	7.39731	23.9836	36.3876	27.1158	29.1624	1.42426	8.7075e-05	0.000674641	15.7691	22.7097	21.1098	19.8629	3.01272	1.3189e-08	3.95742e-07	6.65331	9.3621	9.86283	8.62608	49.0247	50.9031	109.019	69.6488	1.17266	0.00052492	0.00264519	19.6035	21.7985	16.9686	19.4569
CJI97_001015	-0.712904	1.45731e-06	1.95907e-05	1474.21	1587.19	1303.91	1455.1	969.892	855.833	837.545	887.757	-0.726024	1.16075e-06	2.17873e-05	881.171	868.764	889.201	879.712	-0.670694	3.07763e-06	3.29677e-05	1483.45	1531.81	1480.93	1498.73	930.549	941.716	952.258	941.508	-0.55153	2.94484e-05	0.00029292	958.869	1103.21	1005.66	1022.58
CJI97_001016	0.118061	0.472389	0.58044	52.3253	40.828	60.0489	51.0674	62.0995	50.8421	53.3159	55.4192	-0.18667	0.261928	0.387505	38.9432	53.7263	41.9129	44.8608	0.228152	0.174852	0.260383	50.0085	39.9463	43.3292	44.428	50.9336	52.4156	52.7608	52.0367	-0.076856	0.639043	0.713226	40.8175	51.0544	34.5383	42.1367
CJI97_001017	0.262185	0.0967132	0.165836	12.1706	10.9428	12.0964	11.7366	16.3759	14.5953	11.2883	14.0865	0.192258	0.213015	0.330632	11.376	15.339	13.5109	13.4086	0.369861	0.0242519	0.0523707	10.1757	11.86	11.813	11.2829	13.1825	14.0977	16.4647	14.5816	0.183046	0.235858	0.323471	13.069	14.0887	11.2865	12.8147
CJI97_001018	-0.545033	0.0143509	0.0366603	1392.08	1821.77	1434.3	1549.38	1458.69	909.047	818.094	1061.95	-1.15721	2.98705e-05	0.000281347	643.272	683.342	757.516	694.71	-0.553188	0.0131977	0.0319414	1422.16	1517.29	1536.07	1491.84	1150	910.011	990.118	1016.71	-0.696098	0.00297932	0.0100128	770.312	1158.35	833.845	920.836
CJI97_001019	0.372799	0.0149045	0.0377373	41.2517	55.7212	46.6299	47.8676	62.2285	68.7344	55.0081	61.9903	0.679986	0.000143348	0.000996826	85.1762	72.4319	72.4957	76.7012	0.367782	0.0158958	0.0371029	45.7904	64.6817	56.0164	55.4962	65.239	72.0205	77.5881	71.6159	0.450201	0.00454263	0.0140576	76.8961	68.7686	81.7982	75.8209
CJI97_001020	0.0834374	0.292561	0.398221	71.2849	74.5451	79.985	75.2717	79.4554	80.1734	79.6155	79.7481	0.472739	1.40999e-05	0.000151937	105.031	109.823	98.5124	104.456	0.080233	0.310956	0.4112	67.4898	75.2623	73.8143	72.1888	76.4229	72.7574	79.782	76.3208	0.371522	0.000183212	0.00117704	96.9254	85.4961	97.7389	93.3868
CJI97_001021	-0.0477289	0.664464	0.752597	46.6332	41.8551	38.0686	42.1857	44.2021	39.2423	39.0412	40.8285	-0.0864846	0.434587	0.563572	40.3052	37.7697	41.1292	39.7347	-0.0187048	0.864642	0.895134	41.7898	41.4085	41.4463	41.5482	42.1976	41.2654	39.576	41.013	0.0190658	0.862	0.897359	37.6891	50.8479	37.8156	42.1175
CJI97_001022	-0.277792	0.0272678	0.0608429	543.889	672.269	604.529	606.896	531.044	489.001	481.774	500.606	-0.316734	0.0136857	0.037672	460.431	483.795	517.573	487.267	-0.312822	0.0146879	0.0348188	506.434	605.612	625.573	579.206	485.015	475.677	438.204	466.298	-0.178674	0.137371	0.208307	528.258	437.714	569.213	511.728
CJI97_001023	0.266889	0.177312	0.269667	27.7978	24.4138	21.836	24.6825	41.1332	24.7275	23.373	29.7446	-0.223253	0.255585	0.380714	19.0495	21.8331	22.558	21.1469	0.0999409	0.604808	0.687199	22.7213	21.8314	24.7916	23.1147	25.085	23.5802	25.6527	24.7727	0.140482	0.468608	0.560822	23.2317	32.17	21.0798	25.4939
CJI97_001024	-0.690095	1.46136e-05	0.000127804	35.9115	30.1617	36.4334	34.1689	17.4848	21.913	24.0698	21.1559	-0.34361	0.00717934	0.0226429	27.9892	26.2157	26.5619	26.9223	-0.553703	0.000148813	0.000780121	36.8759	34.4225	33.5112	34.9365	21.1325	24.8019	25.4573	23.7972	-0.297582	0.0168226	0.0395855	28.5815	28.4758	28.2163	28.4245
CJI97_001025	-0.206809	0.157586	0.246076	504.107	556.56	517.089	525.919	569.521	400.284	397.321	455.708	-0.0678485	0.632913	0.729488	488.324	520.987	495.969	501.76	-0.289494	0.0546287	0.102589	530.917	477.528	514.279	507.575	464.331	404.684	376.863	415.293	0.153095	0.288357	0.379737	516.67	671.693	504.868	564.41
CJI97_001026	-0.581068	5.35121e-07	8.47555e-06	45.8467	44.8772	49.7321	46.8187	30.9724	31.8241	31.0777	31.2914	0.313648	0.000470875	0.00259626	56.0168	56.6745	61.8471	58.1795	-0.598607	3.67749e-07	5.88789e-06	43.1378	43.6627	46.5571	44.4525	29.1049	28.8548	30.1056	29.3551	0.54665	1.08402e-06	2.14688e-05	64.1603	69.2505	61.3971	64.9359
CJI97_001027	0.00410537	0.962796	0.973371	66.5864	80.1943	68.8025	71.8611	76.3607	73.5794	66.2964	72.0789	0.0382937	0.664185	0.75262	74.5867	72.2526	74.5573	73.7988	-0.013727	0.876029	0.904645	70.1424	78.9178	78.6113	75.8905	75.3674	70.508	79.6517	75.1757	0.147661	0.107462	0.170801	80.2837	89.0986	82.8454	84.0759
CJI97_001028	-0.402532	0.0587191	0.112237	47.7717	31.6827	45.5237	41.6593	23.2357	33.6736	37.5282	31.4792	-0.472994	0.0294116	0.0689105	32.3247	27.7894	29.9013	30.0052	-0.50951	0.020338	0.0453991	53.1178	41.7537	41.6705	45.514	31.7324	36.0103	28.1507	31.9645	-0.877248	0.000451676	0.00233624	28.3779	18.4714	27.4212	24.7568
CJI97_001029	-0.675685	0.00822731	0.0234308	13.2055	8.86878	15.1505	12.4083	7.8656	6.6141	8.79971	7.7598	-1.20941	7.03323e-05	0.000570112	4.29718	6.03599	5.74173	5.3583	-0.768882	0.00340039	0.0103113	17.0681	12.388	11.0733	13.5098	7.61309	8.08631	8.08029	7.92656	-1.0397	0.000294269	0.00169119	6.21981	8.467	5.06148	6.58276
CJI97_001030	-0.0554049	0.854746	0.897203	209.943	289.983	215.57	238.499	376.465	162.578	149.734	229.593	-0.222051	0.466903	0.591359	173.499	227.834	212.12	204.484	-0.189998	0.532948	0.623801	173.53	203.285	196.831	191.215	195.987	153.349	153.547	167.628	0.354798	0.25163	0.340628	199.349	349.35	184.986	244.562
CJI97_001031	-0.460311	0.0378378	0.0793118	64.6822	41.1243	73.3717	59.726	33.2418	42.861	53.9928	43.3652	-0.676712	0.00436712	0.0152624	33.495	45.5588	33.0192	37.3576	-0.199544	0.338954	0.440818	71.4687	56.1523	57.4958	61.7056	48.4184	53.8894	58.8862	53.7313	-0.944746	0.000297724	0.00170563	35.5973	30.2196	30.3301	32.049
CJI97_001032	0.518585	0.0162323	0.0402324	37.7744	25.757	33.7399	32.4238	45.1047	36.5283	57.6759	46.4363	-0.0926728	0.637146	0.732658	30.4831	35.3593	25.3863	30.4096	0.836813	0.000527298	0.00226384	46.2035	31.4168	28.6022	35.4075	64.1835	59.0863	66.4669	63.2456	-0.580857	0.0086329	0.0231991	23.75	25.1486	22.127	23.6752
CJI97_001033	-0.176179	0.120242	0.19783	49.8829	41.1045	43.1188	44.7021	33.9639	41.5744	43.1026	39.547	0.175771	0.1201	0.210952	52.3527	49.025	50.1081	50.4952	-0.132659	0.233641	0.328817	48.8562	45.9169	46.826	47.1997	41.3892	40.5091	47.2653	43.0545	0.045758	0.674593	0.743902	53.109	42.6563	50.3627	48.7093
CJI97_001034	-0.482462	0.00875998	0.0246633	236.685	339.799	272.084	282.856	248.94	184.25	174.262	202.484	-0.146763	0.375388	0.503445	227.021	272.755	266.726	255.501	-0.379412	0.0319377	0.0661531	205.622	257.102	250.449	237.724	177.212	176.076	194.97	182.753	0.123034	0.45581	0.549866	299.587	212.501	264.535	258.875
CJI97_001035	0.490139	0.0993254	0.168943	3.12544	1.89622	3.65536	2.89234	2.78519	6.25224	3.06596	4.03446	-0.928886	0.00598127	0.0196874	1.72654	1.27493	1.5334	1.51162	-0.219009	0.44743	0.546926	3.08748	3.22901	3.81064	3.37571	2.80719	2.86996	3.01925	2.8988	-0.916614	0.00602008	0.0174933	1.85113	2.06512	1.45445	1.79023
CJI97_001036	-0.207247	0.29121	0.396978	8.34141	6.00469	7.26262	7.20291	5.72512	7.23732	5.73375	6.23206	0.0780214	0.683866	0.767529	9.0164	6.2352	7.54773	7.59977	-0.216591	0.270415	0.36863	7.87091	5.82847	8.04717	7.24885	6.26564	6.01141	6.42948	6.23551	-0.209865	0.284179	0.375975	7.03431	4.70389	7.02014	6.25278
CJI97_001037	0.545618	0.00274362	0.00937051	6.39577	7.34785	7.11833	6.95398	10.6508	10.675	9.13816	10.1547	-0.164005	0.305328	0.430375	6.13882	6.03599	6.44028	6.20503	0.94661	1.56821e-05	0.000123077	6.6968	5.48322	5.85045	6.01016	11.2063	10.6266	12.9241	11.5857	0.295974	0.0748986	0.128118	6.51599	9.5684	6.08929	7.39123
CJI97_001038	0.294679	0.0160716	0.039954	523.48	529.025	550.805	534.437	702.823	647.157	616.676	655.552	-0.326899	0.00877517	0.0266246	366.277	475.09	436.865	426.077	0.398688	0.00222218	0.00728783	559.335	600.129	574.981	578.148	676.554	748.866	861.116	762.179	-0.32958	0.00833821	0.0225634	466.671	423.052	490.479	460.067
CJI97_001039	1.8062	4.49389e-08	1.02548e-06	2.29751	3.31838	3.10225	2.90605	9.25819	10.4941	10.7309	10.1611	0.701686	0.0016369	0.00692909	5.83188	4.42241	3.93572	4.73	1.72762	9.44749e-08	1.92892e-06	2.67437	2.17298	2.48812	2.44516	8.983	8.70685	6.60325	8.0977	0.691542	0.00210918	0.00768899	3.5912	3.67133	4.57666	3.9464
CJI97_001040	0.835532	3.72444e-08	8.91077e-07	28.0255	27.6927	29.6757	28.4646	46.0847	53.9984	52.2607	50.7813	0.352289	0.000744642	0.00371141	38.7321	37.0924	33.1896	36.3381	0.852676	2.81059e-08	7.33861e-07	27.4177	28.9392	29.4764	28.6111	47.7895	53.3852	53.8251	51.6666	0.291946	0.00333815	0.0109861	33.3019	35.4283	36.3612	35.0305
CJI97_001041	0.521866	0.000616769	0.00274339	18.0903	14.6562	14.8379	15.8615	20.27	24.2048	23.8309	22.7686	0.00607406	0.961132	0.975315	16.7475	15.4386	15.6066	15.9309	0.683868	4.36887e-05	0.000287604	15.307	14.5813	16.453	15.4471	23.8274	27.0126	23.5892	24.8097	-0.0502345	0.688405	0.756552	14.9942	12.5284	17.2013	14.908
CJI97_001042	0.172827	0.142833	0.227419	23.534	25.6977	25.1787	24.8035	29.2445	26.6574	27.9918	27.9646	0.0896351	0.435178	0.563935	27.5863	25.0802	26.5108	26.3924	0.10822	0.349304	0.452354	21.5254	24.6948	24.4329	23.5511	27.6003	25.1703	23.3937	25.3881	0.253506	0.0381647	0.07499	27.0266	33.5238	23.7172	28.0892
CJI97_001043	0.250964	0.0619007	0.11673	10.2664	13.5303	11.3509	11.7158	12.8686	14.9169	14.0357	13.9404	0.368919	0.00926039	0.0278478	15.232	14.5621	15.6066	15.1335	0.349624	0.012847	0.03126	11.1323	12.9363	11.7906	11.9531	14.9118	12.9924	17.8114	15.2385	0.438996	0.0028581	0.00968934	15.531	16.7504	16.348	16.2098
CJI97_001044	0.0577524	0.599278	0.69457	84.6353	101.626	75.7525	87.3378	92.4788	95.432	84.8515	90.9208	-0.329136	0.00770531	0.0240089	68.8508	66.9337	72.8024	69.529	0.0419257	0.701968	0.766351	88.2542	109.502	103.336	100.364	100.026	97.0745	112.885	103.328	-0.353418	0.00479903	0.0147086	78.377	73.8396	83.4465	78.5544
CJI97_001045	-1.17491	4.07464e-06	4.47058e-05	914.823	619.017	886.737	806.859	370.74	314.863	386.49	357.365	-1.39531	5.10582e-07	1.11364e-05	272.257	357.717	290.238	306.737	-1.09705	8.99264e-06	7.77692e-05	901.741	678.275	674.999	751.672	384.54	370.4	299.21	351.383	-1.24948	1.96629e-06	3.46719e-05	319.006	353.916	275.55	316.157
CJI97_001046	-0.127356	0.521483	0.627199	127.936	160.487	134.118	140.847	171.908	103.815	111.251	128.991	-0.0726187	0.713301	0.791569	128.033	138.589	135.195	133.939	-0.236274	0.24214	0.337888	127.609	128.673	130.212	128.831	124.167	105.878	98.0712	109.372	0.304483	0.136948	0.20793	133.855	216.172	127.371	159.133
CJI97_001047	-0.18129	0.167635	0.257474	22.5197	18.6067	19.6476	20.258	14.7512	20.1238	18.6745	17.8498	0.473469	0.00161883	0.006874	29.7541	26.5344	28.0953	28.1279	-0.136276	0.292295	0.391095	21.895	21.9126	19.6136	21.1404	16.2592	21.4472	19.9835	19.23	0.267735	0.0476567	0.0893727	24.4535	24.7356	27.1691	25.4527
CJI97_001048	-0.802098	3.18139e-08	7.96228e-07	65.1168	55.8002	61.6601	60.8591	33.2418	36.1866	35.2586	34.8956	-1.30833	3.14237e-11	5.88491e-09	25.0349	23.9049	24.7729	24.5709	-0.79682	3.45263e-08	8.60148e-07	64.3588	61.27	60.6564	62.0951	36.8078	36.7472	33.6679	35.741	-1.33174	2.45109e-11	5.54661e-09	24.8237	22.5557	26.6067	24.662
CJI97_001049	0.727709	0.000442617	0.00210311	32.6412	39.5046	35.2309	35.7922	70.0683	56.5516	51.2852	59.3017	1.23141	1.56139e-06	2.73545e-05	83.488	87.0736	81.5939	84.0518	0.63939	0.00133463	0.00479706	37.202	36.0877	35.9321	36.4073	58.1874	53.4628	58.4952	56.7151	1.51628	1.15047e-07	4.11067e-06	92.7788	141.369	78.385	104.178
CJI97_001050	-0.283928	0.010499	0.0284057	31.3786	23.841	26.2128	27.1441	21.9979	21.2094	23.6716	22.2929	-0.343519	0.00291568	0.0110271	21.6777	21.116	21.3824	21.392	-0.615427	1.16544e-05	9.60473e-05	30.8314	28.9189	29.4988	29.7497	19.8524	19.9346	18.463	19.4167	-0.468265	0.000207235	0.00129665	20.5661	20.4906	23.4457	21.5008
CJI97_001051	-0.281274	0.236222	0.336813	305.134	386.137	311.427	334.233	398.979	215.33	210.934	275.081	-0.243572	0.30212	0.427494	262.55	298.692	285.706	282.316	-0.469402	0.0572364	0.106274	290.702	293.82	297.432	293.984	239.779	201.091	196.142	212.337	0.23977	0.309484	0.4023	285.482	482	274.018	347.167
CJI97_001052	-0.125737	0.1763	0.268429	92.6662	76.2833	88.6906	85.88	70.3004	80.294	85.4886	78.6943	0.0323799	0.720007	0.797382	88.6868	87.6912	87.0971	87.825	-0.0322698	0.721207	0.781967	88.0368	77.1916	78.2974	81.1753	78.1296	76.5582	83.4529	79.3802	-0.0185299	0.837384	0.878299	83.301	77.1668	79.9365	80.1347
CJI97_001053	-0.112456	0.140046	0.223637	534.43	564.52	548.496	549.149	518.794	497.505	507.616	507.972	-0.184276	0.0217172	0.0541772	464.767	490.29	494.845	483.3	-0.0498117	0.501284	0.596772	540.853	561.035	552.901	551.597	506.08	523.652	568.9	532.877	-0.108452	0.153718	0.227929	507.174	509.145	518.637	511.652
CJI97_001054	-0.673794	0.00939352	0.0259625	1.67656	1.59994	2.42889	1.9018	0.851032	1.16601	1.51307	1.17671	-1.41054	2.09027e-05	0.000212988	0.65225	0.856592	0.630397	0.71308	-0.108859	0.643709	0.719191	1.45677	1.38096	1.3001	1.37928	1.48219	1.12472	1.23811	1.28167	-0.510309	0.0457638	0.086533	0.944078	0.826049	1.12477	0.964967
CJI97_001055	-0.184863	0.103313	0.174306	75.4867	79.74	76.979	77.4019	76.1029	62.462	65.7589	68.1079	-0.0739315	0.498721	0.618853	68.9467	76.6949	74.9662	73.5359	-0.145752	0.192091	0.280821	76.8175	68.7434	68.2329	71.2646	67.9564	60.4437	64.8595	64.4199	0.224167	0.0523537	0.0963435	77.7291	99.0571	72.9939	83.26
CJI97_001056	-0.147079	0.1723	0.263668	121.913	158.631	139.529	140.024	127.165	129.106	123.096	126.456	0.33055	0.00549244	0.0183228	173.23	171.159	183.855	176.081	-0.249582	0.0276991	0.0586487	116.607	150.707	150.005	139.106	121.72	113.17	116.143	117.011	0.438383	0.000616618	0.00295053	180.208	198.527	186.79	188.508
CJI97_001057	-0.213022	0.213812	0.310901	412.91	521.875	450.138	461.641	509.948	346.466	338.49	398.302	-0.196899	0.248753	0.373198	367.294	413.216	427.733	402.748	-0.149666	0.376365	0.479708	381.413	425.072	427.33	411.271	411.534	344.919	355.793	370.749	0.262337	0.130532	0.199808	440.644	615.659	423.613	493.305
CJI97_001058	0.52388	3.55337e-05	0.000266002	37.4018	35.5936	33.0185	35.338	56.2712	51.204	45.0139	50.8297	-0.106947	0.263552	0.388909	34.0129	30.9369	33.4962	32.8154	0.512661	4.45907e-05	0.000290723	36.3323	33.5695	39.1823	36.3614	51.2705	52.2799	52.0657	51.872	-0.204351	0.0419608	0.0809265	31.7284	29.1412	33.782	31.5505
CJI97_001059	-0.757325	1.43311e-05	0.000126146	479.704	404.132	471.902	451.912	213.299	292.448	296.224	267.324	-0.158969	0.211492	0.328928	363.438	432.081	418.754	404.758	-0.68358	4.40626e-05	0.000289015	499.194	444.04	436.699	459.978	274.386	283.118	301.664	286.389	-0.198535	0.123711	0.1912	396.939	371.309	434.259	400.836
CJI97_001060	-0.0410826	0.665811	0.753337	21.3399	24.0188	20.7297	22.0295	23.3905	21.4908	19.3912	21.4242	-0.0824726	0.389433	0.517751	21.0447	19.363	22.0128	20.8068	-0.219748	0.031811	0.0659411	22.5691	25.2228	22.281	23.3576	19.9423	19.6243	20.6134	20.06	-0.0518442	0.585548	0.667109	22.4543	21.6608	23.4845	22.5332
CJI97_001061	0.0618605	0.442511	0.551716	53.0704	54.6151	51.175	52.9535	53.8471	58.2202	53.7539	55.2737	0.058697	0.465375	0.590146	59.5274	50.1007	55.8328	55.1536	-0.0722177	0.371636	0.47513	56.988	51.5626	54.2456	54.2654	50.9111	53.7924	50.1325	51.612	0.0429433	0.591897	0.671666	53.7754	60.0033	53.9503	55.9097
CJI97_001062	-0.206502	0.040733	0.0841465	96.7231	89.4383	94.0293	93.3969	80.7191	76.032	86.0659	80.939	0.1684	0.0877411	0.163697	104.322	108.967	101.596	104.961	-0.234275	0.0225595	0.0494233	95.1902	84.8478	87.6447	89.2276	79.2076	76.5388	71.8103	75.8522	0.259642	0.0128316	0.0319379	99.6095	124.688	96.2069	106.835
CJI97_001063	0.45628	0.0278514	0.0619289	31.9582	24.0385	31.1187	29.0384	30.6629	42.7203	46.0292	39.8041	1.19693	1.11725e-05	0.000126676	66.5679	70.7187	62.3923	66.5596	0.080811	0.673634	0.74481	35.7235	27.4567	25.8003	29.6602	32.5634	32.5198	29.0195	31.3676	0.696792	0.00199519	0.00735135	56.1079	33.868	54.183	48.053
CJI97_001064	-0.22644	0.0238709	0.0545176	184.505	212.298	197.991	198.264	181.063	163.805	163.551	169.473	0.0879444	0.34603	0.473799	199.761	207.514	224.898	210.725	-0.294366	0.00510256	0.0143958	186.575	209.886	215.749	204.07	175.842	156.975	166.406	166.408	0.213444	0.0316513	0.0647207	220.285	260.756	228.814	236.618
CJI97_001065	-0.000604885	0.996907	0.997091	195.537	180.832	210.568	195.646	148.931	222.648	215.015	195.531	0.146129	0.355676	0.483282	225.966	206.18	217.334	216.493	-0.0668078	0.669388	0.741473	206.296	227.087	217.834	217.072	188.418	217.826	215.496	207.247	-0.131156	0.405855	0.501867	219.563	148.62	226.39	198.191
CJI97_001066	-0.227538	0.190004	0.283382	103.595	155.727	124.378	127.9	133.07	103.614	91.1228	109.269	0.44328	0.0169936	0.0447585	165.556	169.884	186.291	173.911	-0.343798	0.0555511	0.104034	101.126	127.779	135.569	121.492	97.8473	92.343	97.0069	95.7324	0.82029	0.000162573	0.00108124	200.607	259.219	183.803	214.543
CJI97_001067	0.241061	0.3773	0.486148	80.2473	122.484	82.1734	94.9682	174.9	82.4652	79.6155	112.327	0.0580563	0.829481	0.882283	87.8236	104.365	104.459	98.8823	0.0495159	0.854433	0.886254	79.1657	88.1987	83.5875	83.6506	88.8643	82.9574	87.9057	86.5758	0.702046	0.0181631	0.0421195	112.419	187.789	108.153	136.12
CJI97_001068	-0.253293	0.232843	0.33287	49.0963	42.4872	46.4375	46.007	28.3161	45.3136	42.0674	38.5657	0.0408173	0.843609	0.891717	50.8755	44.0049	47.0924	47.3243	-0.160431	0.442698	0.543185	46.3775	49.4303	51.735	49.1809	36.9875	47.1993	47.8084	43.9984	-0.318299	0.13846	0.209581	45.9822	24.6667	47.5895	39.4128
CJI97_001069	1.88977	8.22122e-11	5.95326e-09	168.774	203.409	167.401	179.861	649.028	677.051	673.576	666.551	0.330283	0.0150605	0.0405521	267.48	209.447	201.506	226.144	1.77781	1.92187e-10	1.27289e-08	165.137	201.316	193.065	186.506	661.508	699.767	557.366	639.547	0.156723	0.213999	0.299004	215.953	208.302	199.473	207.909
CJI97_001070	3.26344	8.04109e-11	5.90151e-09	3.84988	6.41949	5.67543	5.31493	61.2227	49.8973	42.1072	51.0757	0.635615	0.00706542	0.0223485	10.1099	7.70933	6.96845	8.26255	3.12144	1.46509e-10	1.04696e-08	4.19637	5.74723	5.37973	5.10778	48.9798	42.8749	41.6178	44.4908	0.63504	0.00733446	0.0204065	7.07133	9.66019	7.1171	7.94954
CJI97_001071	-0.205002	0.172789	0.264343	73.8308	58.7631	66.4939	66.3626	41.0043	61.6579	69.9398	57.534	-0.109561	0.455998	0.583124	64.496	61.2165	58.8144	61.509	-0.182261	0.222204	0.315997	75.4477	70.6524	67.0897	71.0632	59.2878	62.8483	65.7501	62.6287	-0.285484	0.0642988	0.113275	60.8468	53.2113	60.8347	58.2976
CJI97_001072	0.0825824	0.462888	0.570314	42.9696	34.922	47.7361	41.8759	42.8353	46.7611	43.3814	44.3259	0.010821	0.922646	0.948314	42.7991	45.2799	38.4713	42.1834	0.115687	0.307654	0.407628	46.9863	37.6312	39.2944	41.304	44.1514	45.0274	45.0715	44.7501	-0.0754898	0.501755	0.593431	36.8931	41.1877	39.5222	39.201
CJI97_001073	0.236748	0.0365976	0.077129	27.0941	23.8805	30.6377	27.2041	30.6887	34.2566	31.1772	32.0409	-0.10264	0.337396	0.464603	25.5337	26.5344	23.921	25.3297	0.0923794	0.387131	0.490323	27.3308	23.6591	25.1726	25.3875	28.0494	28.4863	24.6536	27.0631	-0.469504	0.000375967	0.00202341	19.4369	16.6357	18.9078	18.3268
CJI97_001077	-1.70362	0.147865	0.233869	0.0206983	0.0197523	0.360726	0.133726	0.0515777	0.0201037	0.0398177	0.0371663	-1.10551	0.279805	0.40437	0.0959191	0.0398415	0.0340755	0.0566121	0.805542	0.355549	0.458763	0.0869714	0.142158	0.0672466	0.0987919	0.157202	0.11635	0.260654	0.178069	0.573903	0.517467	0.607252	0.055534	0.321241	0.0969632	0.157913
CJI97_001078	0.817209	0.292685	0.398289	0.0206983	0.138266	0.14429	0.101085	0.0515777	0.281451	0.17918	0.170736	-0.186264	0.826401	0.880036	0.0191838	0.199208	0.0511133	0.0898349	1.97042	0.0168801	0.0389612	0.0652285	0.081233	0.0672466	0.071236	0.157202	0.310266	0.390982	0.28615	0.0380566	0.968028	0.977023	0.055534	0.0229458	0.135748	0.0714094
CJI97_001080	0.219662	0.0437125	0.0890464	11.1357	9.83664	10.7015	10.558	11.5018	12.2431	13.1199	12.2883	-0.165323	0.119401	0.209996	9.30416	9.46236	9.473	9.41317	0.089533	0.38448	0.487763	12.1108	9.76826	11.7457	11.2083	11.4309	12.2361	12.0987	11.9219	-0.38442	0.00154512	0.0059769	8.38564	8.71941	8.64912	8.58472
CJI97_001081	0.155244	0.373302	0.481797	3.5808	3.35789	3.24654	3.39508	3.53307	4.12125	3.68314	3.77915	-0.184063	0.29514	0.42017	3.60656	2.41041	2.94753	2.98817	0.161668	0.352541	0.455544	4.04417	3.00562	3.51924	3.52301	4.40167	4.09164	3.32334	3.93888	-0.268295	0.135401	0.205869	3.20246	2.54699	3.00586	2.91844
CJI97_001082	0.114306	0.790474	0.854002	0.827932	0.632073	0.793598	0.751201	0.902609	0.904664	0.637083	0.814786	-0.231991	0.593981	0.698702	1.03593	0.25897	0.61336	0.636085	0.407317	0.346902	0.44997	0.761	0.893563	0.40348	0.686014	0.53898	0.795057	1.41188	0.915305	0.0543857	0.900579	0.927388	0.629385	0.642483	0.872669	0.714846
CJI97_001083	0.876903	0.0137953	0.035374	1.32469	0.770339	0.865743	0.986924	1.57312	1.88974	1.97098	1.81128	-0.175655	0.60188	0.705406	0.786537	0.51794	1.29487	0.866449	1.48997	0.00030296	0.00142828	1.00017	0.832638	0.40348	0.745429	2.17838	1.84221	2.30245	2.10768	0.32021	0.360738	0.456045	1.07366	0.848995	0.872669	0.931774
CJI97_001084	0.212681	0.248322	0.349478	3.76709	4.70104	3.65536	4.04116	5.69933	4.04083	4.36004	4.70007	-1.00905	5.08963e-05	0.000429888	1.99512	2.09168	1.94231	2.0097	0.0399647	0.823601	0.864343	4.50077	5.32076	3.87789	4.56647	4.40167	5.48783	4.19219	4.6939	-1.30071	3.04378e-06	4.83356e-05	2.20285	1.69799	1.64837	1.84974
CJI97_001085	-0.0571988	0.85316	0.896057	1.53167	2.153	1.34671	1.67713	1.80522	1.68871	1.37371	1.62255	-1.0976	0.00346991	0.0126647	0.863272	0.816751	0.681511	0.787178	-0.569676	0.075473	0.133169	1.39154	2.78223	2.73469	2.30282	2.15592	1.08593	1.4336	1.55848	-1.83462	3.91019e-05	0.000362393	0.573851	0.894887	0.484816	0.651185
CJI97_001086	0.859425	5.71235e-07	8.99239e-06	33.1587	27.3174	33.4994	31.3252	61.5322	58.1398	50.8273	56.8331	-0.120276	0.276705	0.40121	32.1905	27.1121	27.1412	28.8146	0.829266	9.07977e-07	1.20948e-05	29.8964	27.8426	29.7678	29.1689	54.7065	49.7783	51.0014	51.8287	-0.155788	0.165116	0.241256	25.3976	29.1641	24.0081	26.1899
CJI97_001087	0.808202	0.0896295	0.156119	0.538156	0.908605	0.553114	0.666625	1.34102	1.40726	0.796354	1.18154	-1.46305	0.0140068	0.0381883	0.0575515	0.358574	0.30668	0.240935	0.849775	0.0798285	0.139494	1.0654	0.365548	0.40348	0.611476	1.30253	0.756274	1.25983	1.10621	-0.538201	0.298263	0.390518	0.425761	0.27535	0.542994	0.414701
CJI97_001088	0.00525585	0.981545	0.986084	63.461	60.126	64.57	62.719	41.1332	68.6339	78.9386	62.9019	0.662413	0.00940443	0.0281718	113.338	87.7111	96.7404	99.2632	-0.1372	0.547833	0.637105	68.0116	80.8268	76.4594	75.0993	68.3831	72.8932	63.578	68.2847	0.0479193	0.832716	0.874416	88.8544	48.5533	95.4118	77.6065
CJI97_001089	-0.490763	0.00759918	0.0219411	6.68555	6.71578	6.42093	6.60742	3.97148	5.5084	4.59894	4.69294	0.664162	0.000650211	0.00334399	10.9156	8.80497	11.6879	10.4695	-0.725033	0.000355198	0.00162654	6.78377	8.1436	7.89027	7.60588	4.53641	4.38251	4.88727	4.60207	0.848177	5.82549e-05	0.000494347	14.1982	10.7845	16.0765	13.6864
CJI97_001090	-0.0108036	0.876558	0.910723	43.6113	43.3958	45.1148	44.0406	44.5631	42.1373	44.4365	43.7123	0.074814	0.28995	0.415493	47.7869	45.3596	46.002	46.3828	0.000404493	0.995359	0.996643	45.2469	41.3679	40.9532	42.5226	44.4209	42.0023	41.1834	42.5355	0.201584	0.00952297	0.025143	46.1858	51.0544	49.4706	48.9036
CJI97_001091	-0.339482	0.277379	0.381475	14.0334	8.88853	12.4571	11.793	4.3841	9.68996	13.757	9.27702	-0.0522068	0.863928	0.90649	11.0307	10.817	12.2502	11.3659	-0.432135	0.170917	0.255646	14.5895	12.4896	11.8578	12.9789	8.30927	11.189	9.34012	9.61279	-0.55487	0.0847941	0.141785	9.36674	6.05769	11.0344	8.81961
CJI97_001092	-0.404305	0.088801	0.154974	33.0966	42.3094	34.3171	36.5743	19.2127	34.92	28.6886	27.6071	-0.0995586	0.659734	0.749898	35.6244	30.7377	36.0519	34.138	-0.343893	0.140946	0.220091	39.7677	50.0801	47.7675	45.8718	26.657	37.4259	44.333	36.1386	-0.382864	0.103929	0.16606	39.0774	25.1716	41.2288	35.1592
CJI97_001093	0.107965	0.293798	0.398933	101.649	92.0457	94.8229	96.1726	88.4557	111.676	110.753	103.628	-0.101156	0.324261	0.450819	90.2024	90.0816	88.6986	89.6609	0.279844	0.0125792	0.0307322	95.2989	94.4333	97.5748	95.769	111.367	119.511	117.924	116.267	-0.214425	0.0469499	0.0883523	85.2817	70.1912	92.115	82.5293
CJI97_001094	-0.414334	1.87751e-05	0.000155914	300.767	307.464	295.699	301.31	214.537	233.142	230.584	226.088	-0.0341161	0.626665	0.723978	281.024	300.744	301.04	294.269	-0.434199	1.10061e-05	9.18191e-05	311.466	295.16	308.191	304.939	239.554	219.688	217.82	225.687	-0.0629595	0.373719	0.470266	296.959	285.239	293.546	291.915
CJI97_001095	-0.0582131	0.73599	0.813423	11.0943	12.0489	10.3408	11.1613	7.04035	13.2081	11.8458	10.6981	0.413863	0.0261452	0.062913	15.5389	14.2832	14.8058	14.876	0.114638	0.506835	0.601535	12.0238	12.2256	12.0147	12.088	11.3859	13.1475	14.727	13.0868	0.242544	0.169571	0.246504	14.8831	13.1938	14.816	14.2976
CJI97_001096	-0.332523	0.035071	0.0744898	41.1689	37.1738	44.3693	40.904	37.3938	29.0096	31.0777	32.4937	-1.2761	2.12976e-07	5.69775e-06	13.7164	19.3231	17.617	16.8855	-0.365117	0.0223474	0.0491173	47.7473	38.4435	39.2944	41.8284	35.9994	31.2399	30.1925	32.4773	-1.12936	9.84014e-07	2.00157e-05	18.3632	22.2115	16.8134	19.1294
CJI97_001097	0.273497	0.237179	0.337584	3.78779	2.37027	3.19844	3.11883	2.52731	4.4228	4.30031	3.75014	-0.286586	0.221331	0.340331	2.18696	3.02795	2.45344	2.55612	0.0773739	0.727878	0.787942	4.7182	3.83826	4.07963	4.21203	4.6487	3.97529	4.7135	4.44583	-0.600202	0.0160809	0.0382045	2.23987	2.96001	3.14161	2.7805
CJI97_001098	0.167916	0.0585633	0.111992	195.806	166.927	202.031	188.254	206.878	210.023	217.544	211.482	-0.0758581	0.37087	0.498563	180.865	179.446	175.506	178.606	0.185788	0.0386205	0.0771415	196.447	181.332	180.535	186.105	223.744	211.427	199.879	211.683	-0.187386	0.0372411	0.0736657	171.841	151.167	167.281	163.43
CJI97_001101	0.494933	0.020947	0.0491843	262.185	321.903	277.278	287.122	524.751	345.361	343.885	404.666	0.530465	0.0144306	0.0390721	378.727	457.859	407.594	414.727	0.281003	0.164373	0.248112	267.611	258.625	263.113	263.117	354.514	309.568	295.017	319.7	0.877177	0.000359999	0.00195516	413.58	663.616	372.746	483.314
CJI97_001102	2.58588	1.14721e-14	3.11525e-11	62.0121	65.9331	64.3295	64.0916	346.576	416.266	391.547	384.797	0.366032	0.00100949	0.00473042	82.9892	85.8385	78.9871	82.6049	2.36628	3.99787e-14	5.4281e-11	66.9245	62.9962	62.5169	64.1459	329.721	374.259	288.262	330.747	0.225773	0.0248233	0.053709	75.9335	73.9543	75.1465	75.0114
CJI97_001103	-0.176363	0.0346737	0.0737037	58.9694	58.6643	63.2954	60.3097	57.277	49.1333	53.7141	53.3748	-0.172489	0.0381213	0.0848512	52.8323	52.1127	55.5772	53.5074	-0.22121	0.0105944	0.0266716	58.8579	56.0101	60.4771	58.4484	54.3696	49.3711	46.6789	50.1399	-0.0597796	0.444739	0.539461	54.9602	56.5614	56.7041	56.0752
CJI97_001104	-0.221971	0.537744	0.642007	95.771	137.733	107.208	113.571	169.819	63.7487	58.8505	97.4729	-0.0734548	0.837295	0.887634	87.3248	123.23	113.267	107.941	-0.356909	0.327813	0.429208	80.9051	89.336	85.9411	85.3941	80.061	58.078	61.9272	66.6887	0.742525	0.0523849	0.0963435	106.088	223.24	99.4455	142.925
CJI97_001105	0.775602	2.66536e-05	0.000209062	4.63642	4.48377	3.7756	4.2986	8.30401	6.77493	7.04773	7.37556	-0.526442	0.00137776	0.00608869	2.85839	3.50605	2.60678	2.99041	1.12406	3.51094e-07	5.65814e-06	3.26143	3.28993	3.36233	3.30456	7.3436	7.01977	7.25488	7.20609	-0.234036	0.110001	0.173718	2.75819	2.63877	3.02525	2.8074
CJI97_001106	-0.00247288	0.98804	0.991142	36.0564	39.1293	41.2671	38.8176	29.0124	45.2935	41.8484	38.7181	0.148666	0.372927	0.500957	46.1371	40.7579	42.1855	43.0268	0.040574	0.805422	0.849698	40.0721	48.2524	45.4587	44.5944	37.9756	46.0358	53.5862	45.8659	-0.0963344	0.56056	0.645	44.5013	33.5927	47.0078	41.7006
CJI97_001107	-0.30763	0.0187859	0.0450448	18.6699	22.4188	18.4692	19.8526	14.6738	17.45	15.9868	16.0369	0.11358	0.345474	0.473208	22.1765	20.5184	21.7572	21.484	-0.0891243	0.458257	0.5574	16.4593	20.3082	21.8103	19.526	17.427	17.724	19.9183	18.3564	0.187607	0.128303	0.19723	22.3432	20.4447	23.9111	22.233
CJI97_001108	-0.0507579	0.683406	0.769239	26.1626	28.6606	28.0405	27.6212	22.1268	29.09	28.7285	26.6484	0.245321	0.0614404	0.122903	33.1688	30.5784	34.4674	32.7382	0.00742666	0.952232	0.964486	26.6785	28.0457	30.4403	28.3881	24.1193	30.0376	31.4306	28.5292	0.138545	0.272632	0.363085	32.7466	27.4432	33.5299	31.2399
CJI97_001109	0.145472	0.245915	0.347171	19.7669	23.0904	21.1867	21.348	26.4078	24.245	20.2274	23.6267	0.332698	0.0140007	0.0381883	24.9006	28.7257	27.0389	26.8884	0.180515	0.154703	0.23694	18.2205	21.6892	21.3172	20.409	24.4338	20.7103	24.2626	23.1355	0.446961	0.00196177	0.00726765	25.305	31.5275	26.6649	27.8325
CJI97_001110	-0.31753	0.133758	0.215753	18.8768	15.1105	16.1846	16.724	9.20661	14.3339	16.6438	13.3948	-0.626074	0.00690663	0.0220233	11.5487	10.4982	10.4612	10.836	-0.301781	0.152433	0.233992	17.8074	17.0386	15.8926	16.9129	11.7228	14.8734	14.5532	13.7165	-0.768332	0.00163034	0.00623109	10.9772	6.95258	11.8101	9.91331
CJI97_001111	0.178623	0.0607692	0.115398	142.984	140.34	146.214	143.179	144.417	166.096	175.596	162.037	0.457702	9.62264e-05	0.000725841	202.121	195.343	192.442	196.635	0.0522251	0.563231	0.651663	148.351	155.338	152.157	151.949	154.777	157.072	160.802	157.55	0.216844	0.0262223	0.0560022	181.596	152.658	195.497	176.584
CJI97_001112	-0.188832	0.566899	0.667483	14.1369	10.8638	11.2547	12.0851	4.87409	13.8916	12.9208	10.5622	0.306884	0.352884	0.48057	15.5965	12.7891	16.4585	14.948	-0.0171924	0.957785	0.969026	13.785	16.6324	15.0857	15.1677	9.40969	16.4247	19.1147	14.983	-0.11341	0.727531	0.789771	15.0682	9.47662	17.4728	14.0059
CJI97_001113	0.109465	0.505221	0.611649	20.512	25.2039	21.1626	22.2928	19.7027	27.9039	24.5078	24.0381	0.327631	0.0579231	0.117644	28.6031	27.6102	27.7375	27.9836	0.0710737	0.662802	0.735378	23.3301	31.2747	24.7467	26.4505	24.1867	25.4612	33.733	27.7937	0.0367046	0.821372	0.865684	29.8588	22.4869	29.0308	27.1255
CJI97_001114	0.0991023	0.686038	0.771881	1.09701	1.54068	1.13028	1.25599	1.49575	1.6686	0.895898	1.35342	-0.406112	0.116316	0.20624	0.978375	0.916355	0.954115	0.949615	0.452567	0.0736287	0.130651	1.13063	1.64497	0.963868	1.24649	1.68431	1.8616	1.58565	1.71052	-0.383774	0.138756	0.209936	0.925567	0.917832	1.02781	0.95707
CJI97_001115	-0.0475176	0.737825	0.814126	10.0387	10.2712	13.1064	11.1387	8.89715	12.2029	11.1689	10.7563	0.380404	0.014527	0.039291	16.3638	13.9047	13.2043	14.4909	0.274902	0.0656976	0.118974	10.0887	11.8803	10.737	10.902	13.452	12.6433	13.4889	13.1948	0.305946	0.0427967	0.0821303	14.9942	12.9873	12.4501	13.4772
CJI97_001117	-1.89627	1.94824e-11	1.9964e-09	276.943	299.8	273.022	283.255	73.6787	75.4088	79.1775	76.0883	-2.51681	3.78312e-13	2.2829e-10	46.9045	46.3157	55.2364	49.4855	-1.67036	1.14558e-10	9.14949e-09	280.352	332.832	305.568	306.251	99.2846	94.3791	94.9868	96.2168	-2.30225	1.29031e-12	6.3706e-10	61.8649	51.238	73.1296	62.0775
CJI97_001118	2.55665	6.41647e-14	8.71197e-11	23.9065	24.3941	21.836	23.3789	128.093	147.722	136.933	137.583	0.639631	1.07968e-05	0.000123447	41.1109	36.7538	31.4517	36.4388	2.42981	1.30069e-13	1.17734e-10	24.6564	25.7102	22.8863	24.4176	134.947	142.936	116.882	131.588	0.427532	0.000657705	0.00310069	32.4504	33.5468	32.5408	32.846
CJI97_001119	1.48795	3.92157e-09	1.41047e-07	38.1883	39.3268	35.4474	37.6542	118.861	104.599	93.4919	105.651	-0.130395	0.317069	0.443471	34.2623	34.2438	34.7059	34.404	1.38805	1.013e-08	3.2554e-07	39.7677	36.0471	34.901	36.9053	108.874	103.144	77.7619	96.5933	-0.0359414	0.779595	0.83215	34.0053	41.8532	32.1724	36.0103
CJI97_001120	-0.522978	0.0702884	0.128878	179.247	173.346	229.109	193.901	76.7992	183.989	143.861	134.883	-0.190943	0.487452	0.61013	171.849	181.618	156.1	169.855	-0.870627	0.00546822	0.0152219	252.065	216.648	204.071	224.261	112.422	133.221	122.29	122.644	-0.638855	0.030918	0.0636812	194.499	87.4924	149.983	143.991
CJI97_001121	-0.813493	1.18745e-06	1.66642e-05	85.4632	88.589	100.811	91.6211	49.334	53.134	53.8932	52.1204	0.173745	0.121484	0.212763	98.8159	106.178	105.021	103.338	-0.715416	5.61896e-06	5.34441e-05	86.1669	87.5488	87.2637	86.9931	55.4251	54.6844	48.8293	52.9796	0.0331466	0.759092	0.814798	96.37	71.3156	99.3097	88.9984
CJI97_001122	-0.0715038	0.776627	0.843828	212.447	337.251	268.597	272.765	391.191	196.433	191.284	259.636	-1.24334	0.000154647	0.00105797	91.8713	130.74	123.03	115.214	-0.216578	0.395444	0.497719	213.428	260.534	269.681	247.881	253.388	202.565	184.044	213.332	-0.815009	0.00494274	0.0150303	125.562	167.665	129.504	140.91
CJI97_001123	0.417358	0.0133779	0.0345157	28.1911	20.9769	26.5014	25.2231	27.9551	37.1918	35.8359	33.6609	-0.0893341	0.559638	0.671245	24.21	23.2674	23.6314	23.7029	0.525534	0.00300002	0.00931035	23.5475	23.7606	24.6571	23.9884	31.1261	36.7665	35.6879	34.5269	-0.269474	0.0925539	0.151907	21.7878	14.9607	22.9027	19.8837
CJI97_001124	1.8398	1.12207e-11	1.35422e-09	14.6958	15.5648	14.8379	15.0328	59.8559	53.0133	48.6373	53.8355	0.725004	3.73918e-06	5.50339e-05	25.8214	24.4228	24.3129	24.8524	1.95209	4.92393e-12	8.10359e-10	12.3934	13.8299	14.5701	13.5978	50.8662	52.4738	54.5202	52.6201	0.887446	3.0928e-07	7.99857e-06	23.0466	29.4395	23.0191	25.1684
CJI97_001125	1.25453	1.51841e-05	0.000131523	35.4148	36.8578	36.2891	36.1872	125.463	68.2318	65.5001	86.3982	-0.735394	0.00244186	0.00951344	21.1406	22.7893	21.2802	21.7367	1.05504	9.48846e-05	0.000543585	40.8983	33.9554	33.0181	35.9572	82.4415	68.6658	73.0484	74.7186	-0.3527	0.101859	0.163378	24.7497	35.566	24.2214	28.179
CJI97_001126	1.2978	6.51382e-09	2.08097e-07	92.7904	84.2237	87.5843	88.1995	187.846	225.885	236.756	216.829	0.292267	0.0212808	0.0533347	123.179	101.755	99.0916	108.009	1.24883	1.10192e-08	3.45927e-07	95.1902	82.5124	82.9599	86.8875	225.922	219.572	173.965	206.486	0.134768	0.255881	0.345179	95.3889	94.858	95.9354	95.3941
CJI97_001127	0.327253	0.00132713	0.00511906	165.669	150.572	160.403	158.881	181.682	194.905	221.386	199.325	0.533407	1.04466e-05	0.00012047	233.064	236.439	220.366	229.957	0.189429	0.0388884	0.0775727	162.941	163.278	157.021	161.08	196.009	181.448	173.596	183.684	0.489853	2.73423e-05	0.000278604	213.158	243.203	222.278	226.213
CJI97_001128	-0.551327	0.0875166	0.15331	6.31298	4.44426	4.40086	5.0527	1.95995	3.81969	4.4994	3.42635	-0.227933	0.455944	0.583124	4.91106	3.72518	4.31055	4.3156	-0.598795	0.0624959	0.114089	5.56617	6.62049	6.54533	6.244	3.16651	5.13878	4.04014	4.11515	-0.677082	0.0379414	0.0747234	4.49825	2.2028	4.96452	3.88852
CJI97_001129	0.0112093	0.874487	0.909138	154.264	152.527	143.569	150.12	149.24	151.34	153.298	151.293	0.13976	0.0626687	0.124809	176.242	166.697	153.255	165.398	-0.0017319	0.980517	0.985964	159.114	159.237	147.875	155.409	156.214	157.363	152.092	155.223	0.0443015	0.53469	0.622887	153.681	157.867	169.22	160.256
CJI97_001130	-0.313842	0.00439375	0.0139807	51.9527	63.9777	54.0127	56.6477	48.7151	43.5646	44.4763	45.5854	-0.10209	0.295245	0.420198	48.9571	49.8417	59.5299	52.7763	-0.343812	0.00225544	0.00737908	54.9442	58.5283	57.8993	57.1239	45.5438	46.5205	42.9645	45.0096	0.00257781	0.978534	0.984698	56.0893	54.611	60.9705	57.2236
CJI97_001131	0.0895175	0.654106	0.744124	51.1041	81.0239	50.7422	60.9567	71.3061	69.1164	54.2516	64.8914	1.25099	1.11483e-05	0.000126666	137.49	153.33	144.565	145.129	0.103141	0.60566	0.687715	51.8784	75.0186	73.5229	66.8067	63.2403	63.4301	88.6225	71.7643	1.30537	6.85342e-06	9.64272e-05	156.902	192.997	145.503	165.134
CJI97_001132	0.173353	0.385617	0.494168	3.6222	4.16773	2.95796	3.58263	3.42992	5.22695	3.46414	4.04033	0.571273	0.00901936	0.0272437	4.85351	5.57781	5.57135	5.33422	0.430872	0.0392939	0.0781991	3.41363	3.85857	4.68485	3.98568	5.09785	4.78974	6.23399	5.37386	0.761257	0.00108359	0.00454088	6.0347	7.87041	6.38018	6.76176
CJI97_001133	-0.221748	0.22252	0.320728	56.1131	53.5484	47.4716	52.3777	33.6286	54.1592	46.8853	44.8911	-0.575838	0.00473062	0.0162814	36.6411	32.9888	35.7963	35.1421	-0.0685924	0.699001	0.764503	59.1405	59.9093	53.9318	57.6605	48.1938	54.3742	62.3833	54.9837	-0.568608	0.00512462	0.0155006	45.2417	27.7874	43.5365	38.8552
CJI97_001134	-0.113137	0.547913	0.651894	13.516	14.3007	13.6835	13.8334	10.7797	14.6355	12.9208	12.7787	-0.214701	0.26071	0.385933	12.1242	10.06	13.5621	11.9154	-0.299999	0.122638	0.197405	13.6328	17.0386	16.6323	15.7679	9.94867	15.6103	12.8372	12.7987	-0.490783	0.0172337	0.0403605	10.7921	8.88003	13.9627	11.2116
CJI97_001135	-0.712403	0.000204544	0.00111646	123.362	122.958	123.921	123.414	74.4524	73.1572	78.3413	75.317	-0.330015	0.040175	0.0885513	99.1037	88.9462	106.469	98.1729	-0.726014	0.000170296	0.000876805	107.888	129.018	128.755	121.887	73.1216	78.5361	69.3993	73.6857	-0.232961	0.134127	0.204389	107.144	73.0824	130.842	103.689
CJI97_001136	0.794832	0.0212608	0.049749	1.36609	1.16538	0.889791	1.14042	2.321	2.1913	1.47325	1.99518	-1.18469	0.00357116	0.01293	0.441228	0.51794	0.545208	0.501459	1.00449	0.00486065	0.013841	1.56548	0.893563	1.12078	1.19327	1.93134	1.59011	3.67088	2.39745	-1.21458	0.00312616	0.0104225	0.536829	0.619537	0.387853	0.514739
CJI97_001137	-0.768651	7.4402e-06	7.33297e-05	564.442	745.234	657.893	655.856	442.511	362.69	349.739	384.98	-0.394027	0.00406505	0.014392	456.786	504.951	535.582	499.106	-0.69127	2.47683e-05	0.000178878	552.66	658.312	669.328	626.766	391.007	380.542	392.937	388.162	-0.151696	0.214389	0.299395	555.025	591.75	545.864	564.213
CJI97_001138	0.919665	7.93046e-05	0.000503158	3.72569	5.92569	4.16038	4.60392	7.91717	10.2529	7.98344	8.71783	1.16045	5.78469e-06	7.51595e-05	11.2993	9.4026	10.2227	10.3082	0.964253	4.68951e-05	0.00030212	4.06591	4.79274	5.53664	4.79843	9.2974	9.59886	9.18807	9.36144	1.0416	1.99301e-05	0.000213491	10.1072	8.5129	10.9956	9.8719
CJI97_001139	0.510936	0.163983	0.253271	6.23018	8.92803	5.65138	6.93653	7.04035	12.9065	9.69561	9.88083	0.514635	0.160176	0.265624	11.0115	8.98426	9.77968	9.92515	0.0981583	0.783202	0.832076	5.80534	8.28576	7.73336	7.27482	7.70292	8.33841	7.32005	7.78712	0.0227032	0.949155	0.963584	10.7366	2.63877	8.7073	7.36088
CJI97_001140	-2.73862	2.20489e-07	4.10095e-06	424.481	297.055	335.067	352.201	36.5428	43.6852	77.963	52.7303	-3.69699	6.66325e-09	3.89119e-07	31.5958	17.9884	31.8436	27.1426	-3.01549	7.24718e-08	1.5807e-06	400.742	266.647	281.36	316.25	52.5505	38.9578	25.8265	39.1116	-3.70662	6.59441e-09	4.30463e-07	22.7875	28.2692	21.6422	24.233
CJI97_001141	-0.9834	6.05693e-05	0.000405113	67.9525	65.4986	75.8487	69.7666	29.7861	36.0861	39.9172	35.2631	-0.327252	0.0871978	0.162907	53.7723	53.5071	59.5129	55.5974	-1.09388	1.9325e-05	0.000145754	68.2725	75.4654	80.0459	74.5946	28.813	40.9551	35.0363	34.9348	-0.484031	0.0161397	0.0383101	56.8298	35.9331	67.1567	53.3066
CJI97_001142	-0.739907	0.016587	0.0408358	65.9861	83.7694	93.4521	81.0692	40.4885	57.416	47.6419	48.5155	-0.208144	0.45863	0.585387	66.8556	68.3481	75.2899	70.1645	-0.50943	0.0830731	0.143914	55.1616	87.6301	76.4594	73.0837	44.9599	55.3825	53.6731	51.3385	-0.236796	0.400997	0.496991	80.3392	29.3477	76.2519	61.9796
CJI97_001143	-0.341381	0.00191948	0.00699644	216.483	254.864	222.881	231.409	180.058	190.522	177.368	182.649	0.014615	0.875547	0.915497	228.479	233.77	239.057	233.769	-0.310059	0.00392247	0.0116092	209.992	237.586	239.039	228.873	184.151	180.187	189.496	184.611	0.0129765	0.889408	0.919021	251.199	200.019	241.574	230.931
CJI97_001144	-0.489515	0.00431172	0.0137828	61.6809	86.8903	69.8847	72.8186	59.3143	50.42	45.9297	51.888	0.403136	0.0142325	0.038629	89.3775	98.528	101	96.3018	-0.360012	0.0262456	0.0560297	52.0524	76.9682	75.6076	68.2094	54.8861	50.457	54.1075	53.1502	0.711673	0.000186311	0.00119076	107.532	121.705	105.923	111.72
CJI97_001145	0.19622	0.194129	0.287906	10.4526	11.6736	11.5432	11.2232	10.4961	14.6355	13.3986	12.8434	0.522267	0.00233189	0.0091177	15.2703	15.837	17.2422	16.1165	0.494888	0.0034849	0.0105098	9.91474	12.5911	12.4182	11.6413	13.744	15.6684	19.8097	16.4074	0.440798	0.00761063	0.0210348	15.9753	15.5114	15.9214	15.8027
CJI97_001146	-0.241375	0.180194	0.273209	1965.12	1909.51	1612.69	1829.11	1353.63	1736.31	1551.97	1547.31	-1.06841	1.52496e-05	0.000162076	1064.28	736.331	815.99	872.2	-0.226202	0.207538	0.298343	2034.26	1956.82	1858.47	1949.85	1516.17	1856.75	1627.74	1666.89	-1.26262	2.22176e-06	3.77074e-05	971.864	600.63	865.474	812.656
CJI97_001147	-0.299429	0.0807574	0.143519	36.5325	28.2063	31.3351	32.0246	20.2958	26.9791	30.7193	25.9981	-0.0419732	0.796251	0.855477	32.6317	28.2875	32.3888	31.1026	-0.295401	0.0840404	0.145219	38.1152	32.4323	33.2422	34.5966	27.0164	29.805	27.738	28.1864	-0.247965	0.141052	0.212262	29.2479	22.6934	35.411	29.1174
CJI97_001148	0.256228	0.0270501	0.0604563	34.5247	38.0824	33.1628	35.2566	48.9214	40.9109	36.5725	42.135	0.448631	0.000601364	0.00315556	46.8085	50.9573	46.6153	48.127	0.164546	0.136956	0.214838	33.9188	38.7278	40.9756	37.8741	40.401	42.1574	44.7891	42.4492	0.399163	0.00159761	0.0061449	48.6848	53.6014	47.5701	49.9521
CJI97_001149	0.0924922	0.22285	0.321119	111.377	119.166	113.412	114.652	130.182	121.145	115.431	122.253	-0.0580731	0.43736	0.56501	109.271	109.604	111.512	110.129	0.144231	0.0655135	0.11868	110.128	116.265	113.154	113.182	120.237	124.727	130.284	125.083	0.00572406	0.938396	0.955999	103.423	121.819	115.677	113.64
CJI97_001150	0.66565	3.00434e-07	5.19636e-06	138.202	127.718	133.757	133.226	193.287	222.186	218.5	211.324	0.0172672	0.829202	0.882283	140.445	133.11	130.935	134.83	0.598058	1.17844e-06	1.49536e-05	137.371	133.994	144.154	138.506	214.716	215.926	198.315	209.652	-0.176994	0.0392527	0.0766839	124.193	112.021	131.308	122.507
CJI97_001151	-0.00151645	0.981416	0.986084	232.918	235.447	226.031	231.465	231.326	238.691	223.656	231.224	0.213574	0.00426155	0.0149803	271.72	274.408	259.076	268.401	-0.0191738	0.768697	0.820327	222.516	218.395	220.188	220.366	211.595	223.993	216.778	217.455	0.240118	0.00178726	0.00675009	271.154	250.568	259.086	260.269
CJI97_001152	0.508049	1.02682e-05	9.59842e-05	69.2565	83.9275	67.8646	73.6829	104.213	107.454	102.73	104.799	0.55489	3.59748e-06	5.32369e-05	107.506	110.7	106.571	108.259	0.58429	1.92706e-06	2.22205e-05	69.7293	74.0032	73.5453	72.426	105.168	106.654	113.949	108.591	0.718483	1.35508e-07	4.58518e-06	116.418	126.34	114.785	119.181
CJI97_001153	0.13184	0.332852	0.439297	20.8639	30.6358	20.874	24.1246	25.2215	28.125	25.981	26.4425	0.337137	0.0211657	0.0531688	32.3823	27.1719	31.9117	30.4886	0.182345	0.184796	0.271691	25.7	28.8986	29.9696	28.1894	29.2397	32.0738	34.6453	31.9863	0.212089	0.126422	0.194725	33.5981	33.0649	31.2997	32.6542
CJI97_001154	-0.574757	0.000499817	0.00232252	18.8561	22.7349	17.4592	19.6834	12.4302	14.3138	12.9009	13.215	-1.78859	6.6529e-10	5.92326e-08	6.00454	4.84074	6.23582	5.6937	-0.972102	1.71128e-06	2.02924e-05	22.8735	28.594	27.5487	26.3387	14.3054	12.8373	13.1413	13.428	-2.15704	4.76837e-11	8.81844e-09	5.59042	5.4611	6.65168	5.90107
CJI97_001155	-0.933032	3.99381e-05	0.000291146	577.296	412.289	636.417	542.001	277.462	246.672	327.461	283.865	-1.39277	3.74171e-07	8.64732e-06	185.699	246.32	187.211	206.41	-0.79106	0.000211226	0.0010486	613.714	511.118	460.46	528.43	317.729	316.452	281.985	305.388	-1.55194	9.51213e-08	3.46714e-06	189.297	192.24	159.136	180.224
CJI97_001156	-0.240732	0.138038	0.221251	2259.28	1728.25	2367.83	2118.45	2047.32	1543.08	1788.25	1792.88	-1.4	1.46126e-07	4.28977e-06	745.503	852.05	810.657	802.737	-0.132205	0.403562	0.506528	2171.76	1616.17	1677.69	1821.87	1863.3	1716.8	1406.93	1662.34	-1.09212	3.17669e-06	5.02992e-05	851.244	907.553	804.969	854.589
CJI97_001157	1.81513	5.19967e-11	4.21484e-09	198.786	215.991	196.379	203.719	717.445	721.219	712	716.888	0.412642	0.00224693	0.008874	313.963	269.09	230.504	271.185	1.75071	8.64169e-11	7.22046e-09	197.403	206.21	209.159	204.257	729.307	721.97	610.865	687.381	0.2463	0.0452704	0.0858004	231.558	276.336	218.982	242.292
CJI97_001158	0.472907	1.03261e-05	9.63593e-05	125.183	112.153	109.228	115.522	151.535	163.141	166.318	160.332	0.116773	0.136881	0.234289	129.165	125.102	121.53	125.266	0.520187	3.3387e-06	3.5346e-05	118.39	111.777	113.983	114.716	163.288	165.818	164.451	164.519	0.121215	0.123642	0.191147	117.343	135.885	121.107	124.778
CJI97_001159	-0.128397	0.246251	0.347554	57.2308	41.1835	51.2712	49.8952	41.4427	45.7157	49.7323	45.6302	-0.196072	0.0846623	0.158936	44.3338	43.3476	42.9692	43.5502	0.0595749	0.58402	0.6693	51.9219	43.0738	46.2881	47.0946	51.4277	46.8114	49.003	49.0807	-0.186886	0.099267	0.160119	42.4095	41.1877	40.5112	41.3695
CJI97_001160	-0.271332	0.221884	0.320152	120.733	168.388	130.535	139.885	164.61	89.2401	94.0295	115.96	-0.272714	0.219418	0.338163	103.996	128.469	114.937	115.8	-0.173793	0.427545	0.530136	112.084	115.351	118.802	115.412	113.523	97.6175	95.8122	102.317	0.22899	0.299103	0.391335	116.732	177.807	111.333	135.291
CJI97_001161	-0.200834	0.134664	0.217019	187.361	122.069	165.91	158.447	120.073	143.078	150.352	137.834	-0.105882	0.417821	0.547188	153.336	148.609	139.744	147.23	-0.103894	0.426503	0.529328	180.27	150.22	153.233	161.241	142.605	156.684	150.81	150.033	-0.246657	0.0709283	0.122757	136.706	132.719	138.27	135.898
CJI97_001162	0.158679	0.379386	0.488142	131.703	118.652	123.32	124.558	100.086	160.809	156.125	139.007	-0.0203827	0.908955	0.937613	123.736	120.182	124.512	122.81	0.17895	0.323013	0.424252	130.392	137.852	128.239	132.161	127.087	163.568	158.174	149.61	-0.246101	0.180339	0.259655	125.525	79.5761	129.136	111.412
CJI97_001163	-0.209221	0.227432	0.326423	12.8122	9.44159	15.415	12.5563	8.45874	11.3988	12.6421	10.8332	-0.357355	0.0478838	0.101624	10.3401	9.68149	9.35373	9.79177	0.130202	0.443955	0.543779	12.6109	12.1849	12.7544	12.5167	13.7889	12.7597	14.5532	13.7006	-0.471712	0.0124234	0.0311503	9.60738	7.70979	9.7351	9.01743
CJI97_001164	-0.859149	0.00345092	0.0113588	1259.57	874.295	1362.73	1165.53	728.638	476.376	722.591	642.535	-1.24114	0.000158676	0.00107721	395.993	665.353	417.851	493.066	-0.75189	0.00836414	0.021861	1358.21	994.231	994.33	1115.59	767.799	649.678	569.921	662.466	-1.28281	0.00011529	0.000828227	408.915	603.314	363.321	458.517
CJI97_001165	-0.273864	0.0838248	0.14805	54.5193	38.7342	53.4837	48.9124	33.1902	40.0867	48.0002	40.4257	-0.608542	0.000886247	0.00425571	33.3607	33.5465	29.322	32.0764	-0.196106	0.204929	0.295374	54.6833	44.0689	43.8672	47.5398	42.3548	42.6422	39.4892	41.4954	-0.712823	0.000216812	0.00134265	28.0077	32.9502	26.0831	29.0136
CJI97_001166	0.207184	0.397511	0.50583	1.90424	3.23937	1.87578	2.3398	3.19782	2.29182	2.66778	2.71914	0.249356	0.30682	0.43203	2.70492	2.92835	2.74308	2.79212	-0.115233	0.634652	0.712001	2.95703	2.98531	1.92774	2.62336	2.60507	1.88099	2.80204	2.42936	0.305306	0.2112	0.295854	2.99884	3.809	2.94768	3.25184
CJI97_001167	0.00505018	0.962729	0.973371	33.4898	24.5323	28.0164	28.6795	27.0009	27.5621	31.7546	28.7725	-0.115135	0.295048	0.42017	26.7806	26.4348	26.2211	26.4789	-0.17119	0.127806	0.203912	27.7439	28.4315	28.7815	28.319	24.3888	26.5084	24.545	25.1474	-0.227036	0.0491033	0.0916111	25.3976	21.6838	25.4819	24.1878
CJI97_001168	-0.277844	0.000958758	0.00396272	114.606	98.6824	109.108	107.466	85.0258	88.2349	92.6358	88.6322	0.0944575	0.18764	0.300257	114.163	116.775	113.267	114.735	-0.172404	0.0232884	0.0507133	112.019	103.856	105.958	107.278	98.1617	94.4761	92.945	95.1943	0.0898239	0.209134	0.293696	110.679	115.67	116.162	114.17
CJI97_001169	-0.773089	0.000176066	0.000988849	105.789	137.713	89.4361	110.979	78.1144	64.6735	52.1413	64.9764	-0.895271	3.93334e-05	0.000349623	63.4217	51.3756	64.2153	59.6709	-0.762747	0.00019952	0.00100333	108.214	123.637	110.89	114.247	65.4861	68.3749	68.1394	67.3335	-0.521977	0.00453572	0.0140442	73.9343	91.4161	73.3817	79.5774
CJI97_001170	0.231786	0.425372	0.534025	383.601	507.456	402.065	431.041	803.116	355.513	360.071	506.233	-0.225584	0.437635	0.565096	331.727	415.168	359.071	368.655	0.111683	0.698587	0.764462	368.606	357.181	374.317	366.702	464.758	362.488	361.419	396.222	0.363211	0.218664	0.304269	380.501	686.057	348.583	471.713
CJI97_001171	0.0175518	0.873262	0.909082	727.69	562.051	655.464	648.402	589.275	653.349	726.354	656.326	-0.348701	0.00543171	0.0181424	499.048	517.84	510.656	509.181	0.0183434	0.8676	0.897682	714.731	619.767	621.986	652.161	682.483	693.833	605.196	660.504	-0.350659	0.00523155	0.015741	485.423	528.35	520.557	511.443
CJI97_001172	-0.0436197	0.630611	0.722389	118.746	99.512	117.765	112.008	115.689	104.398	105.935	108.674	-0.351817	0.00116427	0.0053225	87.0562	86.476	89.7549	87.7624	-0.0379896	0.675112	0.745891	116.237	98.9621	108.245	107.815	109.256	110.261	95.5081	105.008	-0.290932	0.00489893	0.0149449	84.9485	93.8943	85.5409	88.1279
CJI97_001173	-0.00929987	0.958806	0.970602	105.271	100.559	93.4281	99.7528	74.2976	115.214	107.747	99.0861	0.113572	0.53058	0.647691	114.777	97.4523	111.546	107.925	0.0567876	0.752549	0.807407	110.367	120.875	123.577	118.273	101.71	126.414	140.927	123.017	-0.165246	0.364836	0.460689	114.474	76.1342	125.742	105.45
CJI97_001174	0.0227519	0.862148	0.902183	119.719	137.91	124.09	127.24	147.925	125.608	114.317	129.283	0.182333	0.176557	0.286233	143.648	146.477	143.032	144.386	0.0924463	0.483807	0.580932	120.086	116.488	128.127	121.567	130.523	125.638	132.673	129.612	0.400563	0.00692532	0.0195866	135.744	204.264	141.469	160.492
CJI97_001175	-0.0969063	0.723886	0.804137	1051.18	1285.97	1100.67	1145.94	1669.72	796.627	748.294	1071.55	-0.311095	0.265886	0.390637	821.125	1016.62	933.261	923.667	-0.207081	0.453724	0.553374	967.796	951.746	979.334	966.292	1038.43	748.963	723.881	837.093	0.161584	0.557316	0.642766	904.667	1504.9	832.933	1080.83
CJI97_001176	0.85316	0.0003851	0.00188082	77.2667	114.287	82.8227	91.4587	210.566	149.511	135.738	165.272	0.356955	0.0774657	0.148035	116.618	118.17	116.658	117.149	0.915217	0.000200371	0.00100574	73.056	97.5202	90.5139	87.03	173.282	154.028	165.103	164.138	0.610334	0.00542002	0.0161472	120.028	171.13	107.513	132.89
CJI97_001177	-0.662253	0.000946458	0.00392983	298.117	230.371	291.803	273.431	130.878	190.542	196.819	172.747	-0.205829	0.22386	0.343152	238.071	228.212	244.918	237.067	-0.64011	0.00125111	0.00455719	301.812	272.618	283.175	285.869	169.464	194.75	186.064	183.426	-0.349899	0.0474077	0.0889981	233.15	169.799	269.907	224.285
CJI97_001178	0.129644	0.442861	0.552027	323.535	484.958	387.011	398.501	498.808	424.066	385.097	435.99	0.345935	0.052343	0.108959	520.438	460.329	538.7	506.489	-0.107331	0.52404	0.61643	308.357	401.799	417.287	375.814	390.783	367.064	288.762	348.87	0.682599	0.000815812	0.00364965	530.85	683.12	595.645	603.205
CJI97_001179	0.166648	0.123738	0.202561	119.802	124.459	112.018	118.759	141.426	133.569	124.948	133.314	0.58292	3.61213e-05	0.000325332	174.707	184.227	174.756	177.897	0.27757	0.0156781	0.0367175	116.389	109.725	113.064	113.06	140.831	128.431	141.883	137.048	0.85796	3.6298e-07	8.96066e-06	185.076	248.388	181.341	204.935
CJI97_001180	0.168843	0.0438638	0.0892227	96.2884	91.6111	96.0013	94.6336	120.305	100.538	98.3497	106.398	0.0166879	0.831355	0.88306	96.2453	94.006	96.9449	95.7321	0.143984	0.0805168	0.140313	88.8413	92.1182	89.8639	90.2744	102.676	102.931	93.6401	99.7489	0.0502919	0.523662	0.612405	94.3708	96.2806	89.7879	93.4798
CJI97_001181	0.253776	0.000585218	0.00263761	120.981	116.124	119.521	118.875	146.635	138.132	140.457	141.741	-0.0465179	0.444149	0.57174	115.678	110.222	119.401	115.1	0.271452	0.000316786	0.00147806	117.738	113.218	113.333	114.763	141.797	137.08	136.692	138.523	0.0286715	0.635294	0.710135	117.769	116.083	117.345	117.066
CJI97_001182	0.363127	0.0169391	0.0414353	218.926	222.154	242.745	227.941	233.389	334.002	312.071	293.154	0.0324544	0.81424	0.870842	241.198	230.105	228.068	233.123	0.503531	0.00199476	0.00670392	225.147	236.632	251.794	237.857	326.644	324.577	360.398	337.207	-0.107486	0.440598	0.535921	244.387	171.635	246.267	220.763
CJI97_001183	-0.384248	0.00950981	0.0262276	189.389	211.567	184.115	195.024	188.336	131.739	128.293	149.456	-0.407025	0.00660578	0.021241	140.483	142.533	158.23	147.082	-0.235476	0.089315	0.152012	182.923	188.318	192.796	188.012	166.59	145.243	167.275	159.703	-0.0715534	0.58961	0.670089	158.253	201.992	176.531	178.926
CJI97_001184	-0.53185	0.00129027	0.00500878	389.542	399.648	376.31	388.5	221.629	290.98	293.476	268.695	-0.433256	0.00583534	0.0193007	289.772	263.492	309.883	287.715	-0.400589	0.00959418	0.0244744	413.114	444.344	445.979	434.479	302.862	341.526	343.021	329.136	-0.473081	0.00316731	0.0105307	330.927	241.183	366.87	312.994
CJI97_001185	0.41992	0.00258787	0.0088953	53.0911	72.8464	55.3835	60.4403	84.8969	83.0884	74.6582	80.8811	0.18851	0.127942	0.221221	69.8675	69.2645	67.5377	68.8899	0.520493	0.000435276	0.00192978	55.2051	67.1594	69.3088	63.8911	86.1245	85.4396	103.393	91.6523	0.250577	0.0487316	0.0909802	74.6192	76.2719	77.1439	76.0117
CJI97_001186	-0.141385	0.314324	0.419536	1210.83	1362.24	1392.55	1321.87	1485.23	1080.81	1029.43	1198.49	0.238147	0.0994763	0.181919	1570.46	1610.81	1496.07	1559.12	-0.238697	0.098793	0.165447	1184.81	1239.74	1294.74	1239.76	1211.29	1020.14	920.718	1050.71	0.312857	0.0355358	0.0710276	1546.62	1647.19	1426.17	1539.99
CJI97_001187	0.280905	0.0383417	0.0801517	143.708	105.043	131.184	126.645	139.724	156.266	165.562	153.851	-0.369766	0.00912446	0.0275152	101.924	97.5918	94.5085	98.008	0.289077	0.0337351	0.0691902	144.373	109.969	112.974	122.439	165.557	151.119	132.13	149.602	-0.303025	0.0271607	0.0577337	101.59	101.811	94.3258	99.2422
CJI97_001188	-0.686193	1.91736e-05	0.000158496	462.627	389.278	458.507	436.804	235.426	279.541	299.389	271.452	-0.625351	5.24567e-05	0.000440404	262.818	279.05	307.6	283.156	-0.658571	3.01437e-05	0.000210967	482.996	403.119	421.053	435.722	275.935	294.035	258.113	276.028	-0.513314	0.000370073	0.00199788	306.307	274.593	334.891	305.264
CJI97_001189	0.728508	6.28522e-08	1.40473e-06	211.33	189.503	200.54	200.458	347.685	313.275	335.484	332.148	0.715354	8.01583e-08	2.7286e-06	334.048	344.35	308.997	329.132	0.544735	2.66146e-06	2.92599e-05	198.121	197.152	196.45	197.241	301.155	290.099	271.928	287.727	0.614939	5.83851e-07	1.32121e-05	289.036	320.301	296.901	302.079
CJI97_001190	0.178264	0.05147	0.101134	147.662	119.817	140.876	136.118	155.455	147.762	158.833	154.017	-0.213926	0.0225436	0.0559828	120.57	114.086	117.407	117.355	0.0551348	0.523975	0.61643	153.548	132.328	134.112	139.996	147.097	150.382	138.864	145.447	-0.384988	0.000340989	0.00187544	109.772	101.352	110.48	107.201
CJI97_001191	0.113976	0.217504	0.315302	352.637	402.038	339.131	364.602	431.757	392.323	359.693	394.591	-0.21248	0.0294257	0.0689138	302.702	328.513	312.813	314.676	0.286358	0.00534688	0.0149603	331.926	335.533	337.623	335.027	427.254	398.207	400.3	408.587	0.0283461	0.7536	0.811773	329.224	369.129	326.688	341.681
CJI97_001192	0.214798	0.0729477	0.132413	67.7869	66.9207	63.9688	66.2255	70.4035	82.3446	77.8037	76.8506	0.201631	0.0902371	0.167433	81.9341	70.9378	75.6136	76.1618	0.345289	0.00718245	0.0192608	54.6833	62.8946	67.4483	61.6754	85.7652	79.6996	69.5947	78.3532	0.220561	0.0663861	0.116229	71.9351	61.6095	82.0115	71.852
CJI97_001193	0.767972	0.000259069	0.00136074	44.9981	59.3556	43.9124	49.422	103.207	76.7356	72.6872	84.2099	0.536186	0.00479541	0.016473	68.7357	72.1729	74.1484	71.6856	0.696945	0.000629277	0.00261285	40.8113	48.0493	49.6504	46.1703	82.6885	70.8377	71.0283	74.8515	0.788616	0.000202159	0.00126928	69.0843	100.87	69.3869	79.7803
CJI97_001194	0.769924	2.80285e-08	7.1466e-07	159.646	171.015	162.134	164.265	307.532	275.259	257.561	280.117	-0.0390902	0.615363	0.714733	164.329	156.677	158.622	159.876	0.708726	8.60525e-08	1.79062e-06	157.027	164.233	162.49	161.25	271.848	274.217	244.559	263.541	-0.114412	0.153408	0.227639	146.295	146.555	154.016	148.955
CJI97_001195	0.00388148	0.976603	0.981995	1000.37	748.651	932.117	893.712	694.777	1016.84	976.668	896.096	-0.449598	0.00338036	0.0124084	641.239	666.05	655.954	654.414	0.149726	0.267572	0.366041	978.037	855.078	915.898	916.338	1020.02	1015.33	1014.29	1016.55	-0.639499	0.000169094	0.00110912	590.123	576.858	597.701	588.227
CJI97_001196	0.780343	0.000410633	0.00198228	168.732	189.661	179.594	179.329	395.266	270.575	258.277	308.039	0.159472	0.373352	0.501404	195.272	213.829	191.777	200.293	0.874139	0.000141101	0.000748358	166.746	143.132	154.51	154.796	308.97	256.939	285.286	283.732	0.54288	0.00684044	0.0193777	197.072	299.259	180.293	225.541
CJI97_001197	0.37413	0.0468122	0.0940134	106.596	138.819	106.703	117.373	196.408	130.774	129.328	152.17	0.146747	0.409612	0.53798	120.455	136.059	133.338	129.951	0.387779	0.0402998	0.0797915	103.518	102.76	112.84	106.372	155.967	127.616	133.955	139.179	0.513875	0.00936357	0.0247945	135.373	193.502	126.847	151.908
CJI97_001198	0.278114	0.0297855	0.0654129	267.38	278.349	266.168	270.633	349.619	315.326	319.597	328.181	0.528606	0.00035165	0.00205356	384.693	415.228	371.287	390.403	0.151215	0.212564	0.304681	276.526	254.056	255.29	261.957	327.835	280.151	264.738	290.908	0.657452	3.97508e-05	0.000365909	381.185	504.188	354.226	413.2
CJI97_001199	0.152227	0.14753	0.23346	10.5561	9.44159	10.7737	10.2571	11.0892	11.8612	11.2286	11.393	1.46748	1.25475e-10	1.7933e-08	31.9411	27.3512	25.7952	28.3625	-0.0208879	0.837254	0.874112	11.3933	9.66672	10.4905	10.5168	10.6224	10.2194	10.2524	10.3647	1.18636	2.62292e-09	2.09487e-07	24.472	22.8081	24.5123	23.9308
CJI97_001200	-0.117505	0.240723	0.341635	101.36	81.4979	94.1015	92.3196	77.3923	85.5008	92.3571	85.0834	0.251482	0.0190186	0.0489958	111.228	110.222	108.241	109.897	-0.10365	0.298416	0.397679	92.6028	83.1419	93.2262	89.657	78.3093	91.6643	80.325	83.4329	0.209382	0.0452778	0.0858004	102.664	96.4183	111.876	103.653
CJI97_001201	-0.603177	0.00462341	0.0145143	365.428	418.452	399.108	394.329	347.144	213.722	218.002	259.622	-0.209372	0.267783	0.392411	312.639	379.61	330.942	341.063	-0.6954	0.00162435	0.00565504	375.956	352.673	358.379	362.336	247.167	213.347	210.761	223.758	0.0870688	0.63929	0.713226	338.887	502.421	313.385	384.898
CJI97_001202	0.0408443	0.68094	0.767099	32.7447	28.6408	34.3411	31.9089	29.8377	35.1412	33.4469	32.8086	0.234008	0.028794	0.0679628	40.7848	36.3952	35.3874	37.5225	0.281216	0.0109043	0.0273036	29.2441	27.0709	31.449	29.2547	32.9227	35.0989	38.6203	35.5473	0.262819	0.016034	0.0381096	36.5969	34.8317	33.8595	35.0961
CJI97_001203	0.0919207	0.561478	0.663199	110.301	149.169	104.563	121.344	157.518	121.708	108.881	129.369	-0.135814	0.393982	0.522392	114.604	106.696	110.064	110.455	-0.0469474	0.76593	0.818046	111.889	125.018	119.34	118.749	125.156	110.571	109.127	114.951	0.181131	0.259848	0.349315	119.787	165.049	119.129	134.655
CJI97_001204	0.175105	0.132151	0.213669	80.6612	64.7677	69.7885	71.7392	68.1341	88.2349	86.5636	80.9776	0.181986	0.118456	0.208671	85.2529	78.8065	80.0945	81.3847	0.110187	0.332402	0.433856	80.8399	75.4451	77.2663	77.8504	76.6025	92.5757	82.8881	84.0221	0.0203732	0.855661	0.892985	81.3943	70.8796	84.5713	78.9484
CJI97_001205	0.755801	9.46683e-05	0.000587592	18.8354	27.91	20.85	22.5318	42.0874	37.7547	34.3826	38.0749	0.779372	6.81525e-05	0.00055554	38.4444	37.5307	40.0899	38.6883	0.452683	0.0067555	0.0182999	20.2426	25.6899	25.9348	23.9558	35.0786	32.4228	30.8658	32.7891	0.781218	6.61745e-05	0.000545362	38.5036	48.4616	36.5939	41.1863
CJI97_001206	0.0668792	0.616189	0.708708	44.8325	51.5337	49.2031	48.5231	59.2885	46.8817	46.3677	50.846	0.261524	0.0628132	0.124997	56.8225	59.7025	57.9795	58.1682	-0.125455	0.352428	0.455506	49.5085	45.5108	47.4537	47.491	49.2268	41.9635	39.424	43.5381	0.384964	0.00965832	0.0254181	55.8857	76.7308	53.4849	62.0338
CJI97_001207	0.618936	8.70128e-06	8.31983e-05	25.2105	28.2458	26.838	26.7648	35.2276	45.9771	42.0674	41.0907	0.627823	7.27561e-06	8.91961e-05	43.2212	38.4471	42.407	41.3584	0.433867	0.000361181	0.00164838	25.8088	29.6297	27.7728	27.7371	38.3799	38.2597	35.7748	37.4715	0.555987	2.89687e-05	0.000288945	41.9097	38.5949	41.8299	40.7781
CJI97_001208	-0.306794	0.0739626	0.133986	53.5465	72.8464	52.9787	59.7905	59.9333	43.5445	41.6493	48.3757	0.129555	0.42936	0.558394	61.1772	67.2923	67.7933	65.4209	-0.23871	0.156007	0.237931	49.9868	63.2602	57.4734	56.9068	47.7671	47.8586	49.0682	48.2313	0.481509	0.00844103	0.0227736	70.9539	97.7262	69.7553	79.4785
CJI97_001210	0.209002	0.0536367	0.104397	158.28	166.038	151.529	158.616	215.053	166.599	168.449	183.367	-0.307003	0.00755504	0.0236356	120.455	125.78	138.398	128.211	0.105062	0.310393	0.410757	148.982	144.087	141.958	145.009	167.533	161.513	138.842	155.963	-0.0435571	0.669824	0.739093	135.447	147.725	138.929	140.7
CJI97_001211	-0.0353517	0.796359	0.85814	57.0238	67.1973	54.6861	59.6357	69.9651	54.5211	50.1902	58.2255	0.562834	0.000734166	0.00367828	84.1978	89.4243	90.692	88.1047	-0.108516	0.43292	0.534311	54.6833	55.604	55.1646	55.1506	53.7632	48.9251	50.7842	51.1575	0.876116	8.31727e-06	0.00011159	92.205	125.124	86.4136	101.247
CJI97_001212	-0.0413874	0.85039	0.894693	146.026	213.344	156.267	171.879	221.526	142.816	136.853	167.065	0.083745	0.703098	0.783448	165.844	181.239	199.393	182.159	-0.0979589	0.656241	0.729291	135.741	173.27	170.627	159.879	176.112	136.11	135.953	149.392	0.536445	0.0248694	0.0537469	190.796	311.535	193.422	231.918
CJI97_001213	0.661194	5.41923e-05	0.000369747	94.5291	68.4614	83.8809	82.2905	131.343	132.423	126.62	130.129	-0.208951	0.102571	0.186122	74.4524	67.3521	71.7631	71.1892	0.564884	0.000261264	0.00126015	96.9514	75.6076	77.9164	83.4918	130.927	133.124	106.456	123.502	-0.384934	0.00582255	0.0170401	65.2339	66.8182	59.7681	63.9401
CJI97_001214	-0.152334	0.15413	0.241791	22.9337	21.7473	22.9422	22.5411	22.0752	19.5206	19.2718	20.2892	0.450483	0.000414486	0.00235222	29.0059	33.9649	29.4413	30.804	-0.24148	0.0304499	0.0635679	25.6131	22.2375	25.7779	24.5428	22.8168	20.1091	19.3536	20.7598	0.335999	0.00437593	0.0136551	30.192	34.0745	28.6817	30.9827
CJI97_001215	-0.500371	0.000533833	0.00244734	172.727	140.913	175.265	162.968	117.52	105.926	122.161	115.202	-0.077898	0.508588	0.627902	150.209	163.27	149.711	154.397	-0.379979	0.00467419	0.0134315	171.877	145.305	141.756	152.979	119.339	117.707	115.622	117.556	0.056423	0.631001	0.706301	149.96	188.454	138.871	159.095
CJI97_001216	-0.0154075	0.833531	0.883974	103.988	106.208	106.294	105.497	108.752	103.433	100.958	104.381	-0.042748	0.561494	0.67287	97.7416	102.691	106.81	102.414	0.0301596	0.681453	0.750856	101.496	93.9662	99.7267	98.3962	104.54	96.8612	100.026	100.476	0.152266	0.0509588	0.0944242	108.587	118.905	100.57	109.354
CJI97_001217	0.0168248	0.912833	0.936279	131.02	159.44	142.511	144.324	177.479	134.594	126.063	146.045	-0.032441	0.83287	0.884497	128.397	146.398	148.552	141.116	-0.0314317	0.838073	0.874546	137.502	135.375	138.954	137.277	157.315	122.478	123.181	134.324	0.258222	0.107533	0.170864	144.111	204.723	143.777	164.203
CJI97_001218	-0.768914	1.04996e-05	9.73037e-05	172.21	140.636	170.575	161.14	97.0434	90.9891	95.662	94.5648	-0.281097	0.0331719	0.0757278	133.558	140.939	123.336	132.611	-0.728434	1.93497e-05	0.000145754	179.922	133.892	136.914	150.243	97.8473	93.0799	81.107	90.6781	-0.179277	0.156244	0.230587	135.651	144.765	117.655	132.69
CJI97_001219	-0.0284779	0.83368	0.883974	251.091	352.519	224.011	275.874	274.832	294.257	242.41	270.5	-0.195584	0.162391	0.268873	238.186	223.212	261.325	240.908	0.0488668	0.718943	0.779901	262.088	307.182	287.412	285.561	284.806	288.722	312.677	295.402	0.0214164	0.874461	0.907895	291.109	283.289	295.098	289.832
CJI97_001220	0.161631	0.145916	0.231379	28.9362	28.068	26.4292	27.8111	25.402	35.6438	32.2324	31.0927	0.111078	0.30852	0.433906	31.0011	27.9687	31.145	30.0383	0.305866	0.010552	0.0265805	29.679	29.8531	28.8936	29.4752	34.9888	37.1544	37.165	36.436	0.218941	0.0546206	0.0995348	31.6544	37.4476	33.8402	34.314
CJI97_001221	-0.793045	3.83051e-06	4.23697e-05	45.7018	35.1986	44.5858	41.8287	26.0725	21.6516	24.7069	24.1437	0.306978	0.0157342	0.0420947	49.4751	54.802	50.9429	51.74	-0.63695	4.6308e-05	0.000299329	41.7463	31.7012	35.2596	36.2357	23.221	24.2977	22.3728	23.2972	0.354973	0.00667586	0.0190323	46.2783	48.714	44.0407	46.3443
CJI97_001222	0.15588	0.607854	0.701499	119.326	148.103	149.533	138.987	239.114	106.972	118.617	154.901	1.50346	0.000151187	0.00104132	361.96	452.082	368.135	394.059	-0.216381	0.478757	0.576014	112.998	103.755	120.64	112.464	121.203	90.4038	78.8045	96.8038	1.97219	9.47593e-06	0.000122825	345.847	674.722	303.34	441.303
CJI97_001223	0.537502	0.139526	0.223003	1240.49	1967.11	1694.04	1633.88	4074.82	1430.6	1609.29	2371.57	0.13535	0.699638	0.781356	1533.29	2184.49	1666	1794.59	0.229486	0.515072	0.60918	1274.35	1682.54	1433.14	1463.34	2121.13	1472.45	1553.39	1715.66	0.718636	0.0546487	0.0995348	2127.58	3431.98	1664.86	2408.14
CJI97_001224	0.00203172	0.984352	0.988355	28.812	28.5421	30.0846	29.1462	34.6344	26.7781	26.2	29.2042	-0.145007	0.174145	0.283422	25.4186	28.4269	25.2329	26.3595	0.0475079	0.647565	0.721865	27.5699	27.01	29.9696	28.1832	30.4973	28.6221	28.2593	29.1262	-0.121646	0.250742	0.339511	25.4161	27.6956	24.6093	25.907
CJI97_001225	0.053716	0.782882	0.848161	5.54714	5.01708	4.95397	5.17273	4.04885	5.44809	6.56992	5.35562	0.201729	0.305308	0.430375	6.94455	4.94035	5.96322	5.94937	0.0294333	0.879446	0.907062	5.54443	5.1786	5.73838	5.48713	4.73853	6.41863	5.62579	5.59432	0.0249771	0.897442	0.925386	5.59042	4.38265	6.74864	5.5739
CJI97_001226	-0.52066	0.0859025	0.151178	18.8147	13.7476	16.1124	16.2249	6.44721	12.1828	15.1904	11.2735	-0.0411922	0.885526	0.922558	18.052	14.084	15.1636	15.7665	-0.444205	0.135954	0.213585	19.9599	16.9371	17.7979	18.2316	10.4876	16.5799	13.0979	13.3885	-0.702816	0.0250915	0.0540548	13.3282	6.60839	13.5942	11.1769
CJI97_001227	-0.0407039	0.780189	0.846097	37.1327	35.1591	32.778	35.0233	27.2588	38.6392	36.1943	34.0308	0.134225	0.362386	0.490403	40.9575	35.7777	38.5905	38.4419	0.104569	0.475155	0.572966	39.2024	38.4638	42.7688	40.145	36.718	43.5148	49.242	43.1583	-0.160904	0.27766	0.368337	39.5957	28.7282	39.3477	35.8905
CJI97_001228	-0.336249	0.0802081	0.142964	109.039	76.5401	93.9572	93.1786	53.2539	82.2038	85.8469	73.7682	-0.16017	0.38561	0.514431	90.3558	79.3444	80.4523	83.3842	-0.291176	0.12483	0.200282	111.323	100.14	94.3694	101.944	73.4809	88.232	88.2098	83.3076	-0.513704	0.0116262	0.0294918	77.9327	54.3816	81.8369	71.3837
CJI97_001229	0.118351	0.317622	0.423418	69.9188	81.2412	73.2755	74.8118	93.794	76.4743	73.4238	81.2307	0.161249	0.178803	0.288926	77.8288	87.2529	85.9044	83.662	0.23977	0.0531745	0.100449	67.4463	73.0487	72.3349	70.9433	85.0016	81.9297	84.3869	83.7727	0.322776	0.0126233	0.0315205	78.9694	106.744	80.5376	88.7503
CJI97_001230	1.94166	3.65104e-13	1.52529e-10	69.5256	62.358	67.7444	66.5426	242.647	272.706	251.488	255.614	0.838428	5.70263e-08	2.09263e-06	130.872	123.29	102.806	118.989	1.87642	5.94528e-13	2.19709e-10	70.9904	71.8099	70.9227	71.241	252.355	277.843	254.529	261.576	0.558511	9.58742e-06	0.000123886	107.625	107.272	99.8721	104.923
CJI97_001231	-0.0490442	0.530914	0.636595	85.4425	80.9054	93.1636	86.5038	87.1921	79.128	84.513	83.611	-0.0813936	0.30338	0.428631	79.4019	84.4839	81.3724	81.7527	-0.194313	0.022019	0.0484937	92.7767	93.4382	93.5176	93.2442	78.8483	85.5171	80.1078	81.4911	-0.286207	0.00182011	0.00685984	80.6909	69.2275	79.4516	76.4567
CJI97_001232	0.209173	0.231433	0.331289	26.5145	28.7001	30.6858	28.6335	28.8577	38.217	32.1727	33.0825	0.594745	0.00277926	0.0105998	42.991	41.973	44.7412	43.2351	0.428038	0.0217166	0.0479443	26.2001	30.3811	28.0194	28.2002	33.3494	36.6502	43.8334	37.9443	0.372102	0.0418129	0.0806986	41.5209	24.7815	43.1292	36.4772
CJI97_001233	-0.304974	0.0921004	0.159631	7.88605	5.94544	8.3929	7.40813	5.59618	6.0512	6.3111	5.98616	-0.0775912	0.651635	0.743963	7.42414	6.99218	6.62769	7.01467	-0.463435	0.0145372	0.034537	11.2193	7.92021	7.86785	9.00246	5.32243	6.84525	7.40693	6.52487	-0.675589	0.00109626	0.00457864	6.07172	4.97924	5.83718	5.62938
CJI97_001234	0.493915	0.385772	0.494251	0.269078	0.25678	0.312629	0.279496	0.515777	0.22114	0.457903	0.398273	-0.311897	0.603319	0.706017	0.306941	0.159366	0.204453	0.223587	0.872798	0.130935	0.207683	0.391371	0.203082	0.156909	0.250454	0.08983	0.562358	0.7168	0.456329	-0.747582	0.268429	0.358456	0.166602	0.206512	0.0775706	0.150228
CJI97_001235	0.222687	0.474852	0.583203	1.13841	1.16538	0.91384	1.07254	0.747876	1.16601	1.8117	1.24186	-0.233807	0.460293	0.586568	1.3045	0.657385	0.783737	0.915207	-0.12485	0.693987	0.760808	1.2176	1.19819	0.739712	1.05183	0.943215	0.853232	1.10778	0.968076	-0.525172	0.119366	0.185487	0.703431	0.757212	0.73692	0.732521
CJI97_001236	-0.502651	0.000344973	0.00173029	87.9056	73.2217	79.6003	80.2425	45.9815	59.4264	64.425	56.611	0.260392	0.0312703	0.0722677	101.003	94.7431	92.6003	96.1154	-0.474533	0.000579367	0.0024537	80.492	85.4368	75.3162	80.415	56.6827	58.2525	58.6907	57.8753	0.17163	0.139074	0.210218	89.854	82.4902	99.3679	90.5707
CJI97_001237	-0.62989	0.000625083	0.00277355	9.43842	9.08605	9.57127	9.36525	6.26669	6.85535	5.03694	6.05299	-0.106686	0.475593	0.599847	9.30416	7.74917	9.03002	8.69445	-1.03279	3.5887e-06	3.72662e-05	10.1322	10.7837	10.8267	10.5808	4.40167	6.43802	4.64834	5.16268	-0.590217	0.00101241	0.00429244	7.46007	6.35599	7.25285	7.02297
CJI97_001238	-0.481829	0.105552	0.177436	181.462	239.793	265.807	229.021	140.523	199.448	151.944	163.972	0.118436	0.677776	0.762938	242.618	235.045	268.14	248.601	-0.435955	0.14006	0.219087	150.569	247.293	221.174	206.346	146.962	156.394	154.242	152.533	0.175201	0.540302	0.627716	296.496	109.635	292.732	232.954
CJI97_001239	0.212413	0.0403141	0.0835989	141.287	142.453	147.85	143.863	146.764	164.106	189.134	166.668	0.992539	1.84317e-08	8.6716e-07	253.61	310.086	295.026	286.241	0.125708	0.204999	0.295396	134.436	143.66	149.131	142.409	162.21	146.833	157.088	155.377	0.933168	4.26927e-08	1.84019e-06	262.491	278.424	274.871	271.929
CJI97_001240	0.117491	0.562371	0.663918	25.521	16.987	22.9903	21.8327	15.7828	28.5673	26.5982	23.6494	-1.43484	3.25926e-06	4.90948e-05	7.42414	7.35076	9.42188	8.06559	0.186326	0.361344	0.464598	25.6566	22.5828	21.2948	23.178	23.1088	27.4198	28.5851	26.3712	-1.74976	3.13342e-07	8.06521e-06	6.64557	6.05769	7.95098	6.88475
CJI97_001241	-0.424325	0.00619244	0.0185807	80.9717	105.497	73.1553	86.5413	58.5922	71.2473	63.6287	64.4894	-0.402789	0.0085884	0.026219	66.1842	60.7185	69.497	65.4666	-0.445799	0.00439695	0.0127563	94.5379	108.771	101.654	101.654	66.1822	71.9624	85.7553	74.6333	-0.482847	0.00246915	0.00870665	78.7657	63.5599	75.864	72.7299
CJI97_001242	1.06449	6.37638e-07	9.92267e-06	21.8367	22.9324	23.3751	22.7147	40.7979	55.1845	46.4871	47.4899	0.800419	1.88911e-05	0.000195634	43.4322	37.8694	37.3809	39.5608	1.3649	2.44624e-08	6.67614e-07	24.0041	23.7809	25.2399	24.3416	58.5691	52.1441	77.3927	62.702	0.416158	0.00639776	0.0183648	35.153	30.5638	31.707	32.4746
CJI97_001243	1.16175	0.0134144	0.0345933	0.269078	0.0987614	0.14429	0.17071	0.257888	0.482488	0.398177	0.379518	0.608162	0.180551	0.291206	0.326125	0.25897	0.204453	0.263183	2.00679	0.000136976	0.000730047	0.108714	0.223391	0.112078	0.148061	0.741097	0.446008	0.651636	0.612914	0.458462	0.341104	0.435994	0.240647	0.137675	0.232712	0.203678
CJI97_001244	0.105432	0.747285	0.821227	57.4791	79.898	56.3214	64.5662	117.623	45.1126	45.9496	69.5617	-0.218712	0.506369	0.625731	44.0077	59.6627	62.8012	55.4905	-0.0657787	0.840996	0.876483	46.5514	52.0906	53.73	50.7907	61.8929	42.8167	40.901	48.5369	0.494284	0.145164	0.217127	58.5699	100.571	55.5987	71.58
CJI97_001245	0.0747934	0.548685	0.65263	37.9607	30.8728	35.3271	34.7202	28.4967	40.4888	40.6339	36.5398	0.170341	0.181528	0.292546	40.0942	37.2717	39.8343	39.0667	0.0663091	0.594196	0.677246	35.6148	35.8034	36.627	36.0151	34.2028	39.2293	39.6846	37.7056	0.028445	0.818519	0.863348	35.7639	34.1204	40.2979	36.7274
CJI97_001246	-0.143141	0.264396	0.367435	296.876	334.505	265.759	299.047	233.054	303.967	275.359	270.793	-0.778463	1.22672e-05	0.000135966	181.287	156.637	185.098	174.341	-0.0868287	0.492768	0.588957	320.99	343.291	311.24	325.173	280.067	301.385	337.091	306.181	-0.7777	1.23923e-05	0.000149562	200.256	161.286	207.443	189.662
CJI97_001247	-0.486197	5.77276e-05	0.000390434	32.3307	29.1544	31.768	31.0844	20.2442	23.28	23.0146	22.1796	0.386397	0.000509525	0.00277278	41.9742	39.1044	40.8054	40.628	-0.406103	0.000342026	0.00157442	29.0702	30.9701	33.0181	31.0194	24.3439	24.0262	21.8515	23.4072	0.352624	0.00112902	0.00467671	38.411	36.8051	43.5947	39.6036
CJI97_001248	-0.466239	0.00775011	0.0223294	94.053	100.895	101.34	98.7626	57.2254	78.364	78.7992	71.4629	0.20387	0.199614	0.314507	111.861	105.241	124.137	113.746	-0.34321	0.0392042	0.0780492	85.9277	111.919	105.958	101.268	75.6593	81.154	82.6709	79.8281	0.0930757	0.549714	0.636671	111.864	81.9165	130.222	108.001
CJI97_001249	-0.107373	0.446752	0.555601	30.5921	29.2926	29.8681	29.9176	22.2816	29.4921	31.4759	27.7498	0.653973	0.000222216	0.0014215	52.7747	44.742	43.7189	47.0785	-0.108212	0.442708	0.543185	27.983	33.0618	33.4664	31.5037	26.9939	30.0764	30.6052	29.2252	0.316235	0.0350468	0.0703656	41.9837	31.6882	43.9631	39.2117
CJI97_001250	0.996071	1.07418e-06	1.5232e-05	79.9575	86.7323	82.7506	83.1468	185.938	165.714	145.932	165.861	0.184006	0.173153	0.28227	91.9097	99.8627	91.6121	94.4615	1.32546	2.71597e-08	7.2306e-07	72.5776	73.2112	69.3985	71.7291	165.063	166.574	207.676	179.771	0.589114	0.000339504	0.00187002	94.5189	134.141	95.1209	107.927
CJI97_001251	0.38722	0.0248029	0.0563146	15.4616	23.604	16.0162	18.3606	25.7888	23.7223	22.5965	24.0359	0.109155	0.494131	0.615668	19.1263	19.0841	21.2291	19.8131	0.374585	0.0288709	0.0607508	17.5682	19.1304	22.3707	19.6898	21.2897	24.9376	30.3445	25.524	0.359839	0.0347337	0.069892	24.7311	26.7778	24.299	25.2693
CJI97_001252	-0.413611	0.00173458	0.00644798	63.7921	60.1062	69.6202	64.5062	38.8122	49.9978	56.3818	48.3973	-0.303846	0.0137756	0.0378427	52.2184	51.6944	52.8341	52.2489	-0.344268	0.00645433	0.017606	68.4247	63.9913	68.0535	66.8232	53.359	51.6593	52.8911	52.6365	-0.443698	0.000973928	0.00416488	51.5911	43.6429	52.1274	49.1205
CJI97_001253	-0.427178	0.00974992	0.0267704	3522.5	3336.65	4215.16	3691.44	2449.97	2540.8	3245.32	2745.36	-0.209488	0.168754	0.276471	3132.41	3622.93	2822.2	3192.51	-0.330168	0.037424	0.0751386	4245.23	3686.17	3535.83	3822.41	3361.28	2951.14	2809.12	3040.51	-0.501984	0.00334174	0.0109861	2973.16	2607.15	2517.09	2699.13
CJI97_001254	-1.1774	0.000488795	0.00228849	85.2149	42.0329	69.8606	65.7028	23.081	27.8235	36.1545	29.0196	-0.881196	0.00458472	0.01589	37.4085	35.4789	34.1096	35.6656	-1.20892	0.000381802	0.0017208	87.8628	67.2812	60.7013	71.9484	27.0837	35.351	30.9093	31.1147	-1.53963	3.69696e-05	0.00034558	30.9324	14.6624	28.546	24.7136
CJI97_001255	-0.0487797	0.568491	0.668719	50.9592	49.519	49.9967	50.1583	44.5631	51.5257	49.354	48.4809	-0.0736285	0.392086	0.520649	47.9979	45.5388	49.4436	47.6601	0.0116728	0.890889	0.915733	50.9435	48.3742	48.44	49.2526	43.6125	51.097	54.2379	49.6491	-0.121352	0.16694	0.243461	47.7963	44.2625	43.7692	45.276
CJI97_001256	-0.350155	0.043387	0.0885179	33.407	40.3539	36.9624	36.9078	37.4454	24.4661	25.0453	28.9856	-0.330713	0.0543544	0.112059	26.1092	30.6979	31.2302	29.3458	-0.321059	0.0620524	0.11347	29.8964	30.1171	31.6956	30.5697	25.3545	23.7742	24.2843	24.471	0.108996	0.50348	0.594693	28.7851	41.2795	28.895	32.9866
CJI97_001257	-0.0602433	0.432696	0.541468	83.5383	77.2709	87.4881	82.7658	85.129	76.5547	76.4699	79.3845	-0.309067	0.000804367	0.00396058	62.9805	70.6191	66.8051	66.8015	-0.0430567	0.573056	0.659959	83.1012	80.1363	81.6822	81.6399	82.3516	77.586	77.7836	79.2404	-0.328938	0.000466446	0.00239893	63.0126	69.3881	62.5994	65.0001
CJI97_001258	-0.0761191	0.572285	0.672163	68.3664	72.5897	66.4458	69.134	51.0103	74.7655	70.8954	65.5571	-0.246639	0.0805058	0.152503	60.2564	55.1805	59.3766	58.2712	0.0196929	0.883167	0.909631	67.9899	78.3695	73.7695	73.3763	66.1373	76.5582	80.4553	74.3836	-0.31648	0.0293832	0.0613299	60.384	49.563	66.7882	58.9117
CJI97_001259	-0.414436	0.00250767	0.00871471	74.7622	70.3576	79.4079	74.8426	43.6089	60.7532	64.0069	56.123	-0.311703	0.015792	0.0422079	61.1389	56.9534	62.7842	60.2922	-0.477699	0.000803494	0.00315806	73.8604	73.658	72.8056	73.4414	53.9429	52.8616	51.4141	52.7395	-0.394389	0.00359816	0.0116806	56.9224	49.4712	61.2032	55.8656
CJI97_001260	-0.35963	0.0422314	0.086714	4.71921	4.36526	5.3147	4.79972	3.2236	4.28208	3.68314	3.72961	0.169698	0.304627	0.42977	5.96617	5.15947	5.06022	5.39529	-0.406531	0.0247025	0.0531535	3.82674	4.89429	4.55035	4.42379	3.81777	3.37415	2.82376	3.33856	0.0756984	0.645289	0.718296	5.10913	3.87784	4.98391	4.65696
CJI97_001261	-0.0110608	0.898414	0.92586	35.4148	37.7861	35.9764	36.3924	30.6113	39.0212	38.663	36.0985	0.405822	0.000214441	0.00138481	50.2233	47.013	47.4161	48.2174	-0.0553468	0.524992	0.617417	38.3109	40.0885	40.4376	39.6123	36.7405	38.0464	39.576	38.121	0.255182	0.00852447	0.0229531	47.1854	46.1211	48.5204	47.2756
CJI97_001262	-0.0507343	0.794566	0.856717	8.09303	5.94544	5.86781	6.63543	4.79672	7.1569	7.22691	6.39351	-0.152704	0.436427	0.564342	6.27311	5.279	6.35509	5.96907	0.035721	0.854403	0.886254	6.71854	6.31586	6.25393	6.42944	5.12031	7.44639	7.18972	6.58547	-0.076312	0.695863	0.762865	5.94214	5.13986	7.19467	6.09222
CJI97_001263	0.0544719	0.820268	0.873661	7.38929	5.78742	6.7576	6.64477	4.35831	8.38322	7.8839	6.87515	0.120545	0.614804	0.714551	8.17231	5.81686	7.66699	7.21872	-0.173754	0.470715	0.569239	6.67505	8.61069	7.48679	7.59084	5.16522	7.56274	7.45037	6.72611	-0.154896	0.518802	0.608556	7.0158	5.23164	8.18369	6.81038
CJI97_001264	-0.248756	0.165114	0.254682	492.06	515.811	490.011	499.294	548.064	341.219	371.459	420.248	-0.101077	0.562305	0.67287	442.341	508.119	446.083	465.514	-0.239577	0.180318	0.266768	505.869	441.095	436.901	461.288	423.009	370.652	378.47	390.71	0.195425	0.269687	0.359784	468.837	679.632	436.199	528.222
CJI97_001265	0.39213	0.273349	0.376887	25.6038	14.7747	18.7578	19.7121	37.2907	17.4098	23.0345	25.9117	0.114454	0.744508	0.818507	19.0112	25.4786	19.5423	21.344	0.303487	0.389153	0.491852	36.441	22.0141	25.8899	28.115	42.3997	27.6525	34.0589	34.7037	0.0639933	0.854326	0.892182	21.8249	48.1174	18.3454	29.4292
CJI97_001266	0.737533	1.42218e-05	0.000125591	153.85	170.442	166.415	163.569	228.102	301.776	288.24	272.706	0.368197	0.00705263	0.022334	208.451	214.646	210.28	211.126	0.659508	4.83499e-05	0.000310022	166.659	173.554	165.404	168.539	255.14	268.109	275.403	266.217	0.210309	0.0962311	0.156242	223.969	155.412	205.543	194.974
CJI97_001267	0.79457	7.62192e-06	7.47196e-05	54.3123	70.6342	62.574	62.5068	127.706	105.846	91.7997	108.451	0.318863	0.0184134	0.0477716	70.0593	86.5955	77.2663	77.9737	0.809134	6.21945e-06	5.83382e-05	55.2268	56.8021	58.3252	56.7847	106.538	91.3346	100.634	99.5024	0.432346	0.00267748	0.00926794	82.2088	75.8359	71.8303	76.625
CJI97_001268	0.341273	0.0223543	0.0517613	6.68555	9.26382	7.28667	7.74535	10.8313	9.48892	9.15807	9.8261	0.129235	0.351751	0.479268	8.63272	8.72529	8.0759	8.47797	0.351317	0.0189805	0.0429867	6.76203	9.30117	8.04717	8.03679	10.016	10.8011	9.94831	10.2552	0.246283	0.0860029	0.143321	9.25567	9.66019	9.69632	9.53739
CJI97_001269	-0.179561	0.188435	0.281926	98.9792	123.847	99.9212	107.582	114.27	88.6772	82.124	95.0238	0.257336	0.0663876	0.130607	119.726	134.047	132.026	128.6	-0.461913	0.00285874	0.00896411	100.756	106.903	100.108	102.589	78.3991	76.7327	68.3132	74.4817	0.527553	0.000987723	0.00421392	139.742	174.021	129.931	147.898
CJI97_001272	-0.186021	0.0560917	0.108308	77.6393	63.4838	83.7847	74.9693	63.2084	67.89	66.5553	65.8846	-0.694201	1.03892e-06	2.01513e-05	46.8277	45.758	46.3938	46.3265	-0.0120544	0.89536	0.919747	78.0133	67.464	70.5865	72.0213	70.4267	68.8791	74.9599	71.4219	-0.761632	3.23455e-07	8.20012e-06	44.094	41.6008	41.733	42.4759
CJI97_001273	0.0878794	0.322154	0.428198	30.116	32.0777	28.81	30.3346	31.6945	31.9045	33.1283	32.2424	-0.094982	0.285713	0.411214	30.6174	25.9368	28.6575	28.4039	0.166834	0.0704398	0.126008	27.3525	29.0205	30.3506	28.9079	30.0481	34.8856	32.408	32.4472	0.128299	0.155377	0.229683	30.5807	33.7762	30.4464	31.6011
CJI97_001274	-0.217474	0.0971541	0.166187	55.7198	51.2572	51.7281	52.9017	38.6833	48.1684	49.5929	45.4815	0.0482423	0.700123	0.78173	57.4556	52.2123	54.4357	54.7012	-0.350692	0.0118349	0.0291365	61.7497	60.4779	56.7337	59.6538	42.8264	50.6704	46.8309	46.7759	-0.278069	0.0384634	0.0754132	55.4229	38.549	53.5625	49.1781
CJI97_001275	-0.174063	0.1759	0.26797	316.104	420.704	339.299	358.702	376.749	306.963	270.163	317.958	-0.666773	6.13352e-05	0.000505481	215.53	235.443	226.892	225.955	-0.111252	0.3786	0.481766	338.449	366.401	343.047	349.299	320.963	297.099	352.079	323.38	-0.510401	0.000782897	0.00355319	248.663	259.701	227.301	245.222
CJI97_001276	-0.154404	0.278271	0.382411	20.3878	13.8464	17.363	17.199	13.6681	16.8268	15.8275	15.4408	-0.162608	0.253561	0.378747	16.4981	13.9445	15.6407	15.3611	-0.346452	0.022856	0.0499522	20.0034	17.8509	19.5912	19.1485	16.0122	15.4357	13.7278	15.0586	-0.461977	0.00406512	0.0128658	14.3463	12.0695	15.262	13.8926
CJI97_001279	-0.457529	0.00780205	0.0224077	39.4095	35.3368	38.742	37.8295	27.0525	30.3163	25.2643	27.5444	-0.274484	0.08545	0.160193	31.4231	32.0724	30.3272	31.2742	-0.566515	0.00170812	0.00589378	46.9211	36.3314	40.0117	41.0881	23.0863	24.957	35.1884	27.7439	-0.382981	0.0212053	0.0478072	37.5595	27.7185	29.2053	31.4945
CJI97_001280	-0.651917	1.17022e-06	1.65077e-05	238.775	226.717	251.306	238.933	165.874	144.766	145.573	152.071	0.254583	0.00902659	0.0272504	271.413	308.453	275.262	285.043	-0.740106	2.31553e-07	3.97963e-06	225.539	210.536	217.901	217.992	136.676	137.855	116.99	130.507	0.234353	0.0147156	0.0355835	263.231	250.935	255.149	256.439
CJI97_001281	-0.163182	0.186621	0.279906	132.221	121.477	121.925	125.208	128.893	103.051	103.566	111.837	-0.486931	0.00084296	0.00410226	83.5839	93.8666	90.5728	89.3411	-0.208263	0.0975847	0.163676	131.501	105.4	113.692	116.864	108.043	100.41	95.0086	101.154	-0.252824	0.0485801	0.0907596	89.3357	116.198	88.7407	98.0913
CJI97_001282	1.01121	1.52512e-09	6.67977e-08	35.0215	35.7319	34.0526	34.9353	68.3662	72.4335	70.4574	70.419	0.992523	1.96851e-09	1.43245e-07	70.654	66.2963	71.5927	69.5143	0.87457	1.17609e-08	3.62917e-07	33.5275	33.4071	37.1425	34.6924	65.0144	64.8069	60.9931	63.6048	1.06984	6.79819e-10	7.17249e-08	67.9736	82.582	67.9518	72.8358
CJI97_001283	0.295165	0.00174454	0.00647614	39.513	47.208	41.8923	42.8711	55.2139	53.5159	49.1151	52.615	0.0463232	0.563473	0.673169	46.7126	41.8933	44.213	44.273	0.3467	0.000447519	0.00197599	39.5285	40.0682	39.5858	39.7275	52.7751	48.0331	50.7625	50.5236	0.152107	0.0710569	0.122901	43.2795	45.5704	43.5947	44.1482
CJI97_001284	0.235662	0.0985856	0.168159	32.4549	34.3097	29.2429	32.0025	30.6371	41.8357	40.5344	37.6691	0.0366944	0.78801	0.849144	32.0178	32.1123	34.3652	32.8317	0.212582	0.132497	0.209682	33.1361	35.8237	37.3219	35.4272	37.3244	41.3624	44.4633	41.05	-0.121183	0.379948	0.47575	33.5796	26.0664	38.029	32.5583
CJI97_001285	0.691609	6.85376e-06	6.91873e-05	117.09	120.37	122.094	119.851	172.089	215.009	193.574	193.557	-0.209072	0.0638032	0.126511	99.8135	107.114	104.118	103.682	0.733922	3.3696e-06	3.56036e-05	123.847	139.03	140.478	134.452	207.215	197.194	266.454	223.621	-0.485493	0.000293762	0.00169006	95.2778	94.009	98.8055	96.0308
CJI97_001286	-0.281834	0.00732237	0.0213118	13.9713	14.0636	14.6214	14.2188	11.4502	11.8209	11.8059	11.6924	-0.236613	0.0198502	0.0505807	11.3185	12.1317	12.7442	12.0648	-0.411763	0.00037214	0.00168565	15.6983	14.9469	16.5875	15.7442	11.1165	12.2361	12.1422	11.8316	-0.539502	2.39491e-05	0.000248444	10.9772	11.6335	9.89025	10.8337
CJI97_001287	4.44259	2.10033e-11	2.07398e-09	54.2088	61.8444	76.7385	64.2639	1767.23	1201.86	1222.6	1397.23	1.47223	1.35282e-05	0.000146991	221.285	203.909	109.672	178.289	4.52658	1.69188e-11	1.97931e-09	53.7701	58.6705	53.5731	55.3379	1398.77	1263.04	1164.8	1275.53	0.963683	0.000858301	0.00378363	113.086	129.483	81.2552	107.941
CJI97_001288	0.374073	0.0238944	0.0545483	12.4811	12.6217	14.3569	13.1532	14.0291	18.7165	18.336	17.0272	-0.243186	0.125322	0.2178	11.7021	11.1158	10.5123	11.1101	0.456323	0.00773582	0.0204943	13.2197	13.5659	12.5975	13.1277	15.9224	17.7434	20.3745	18.0134	-0.5897	0.00132272	0.00529382	9.4778	6.60839	10.0454	8.71053
CJI97_001289	0.0472692	0.654986	0.744969	70.25	69.9033	68.1051	69.4195	74.5813	73.7402	66.8937	71.7384	-0.104326	0.329866	0.456666	62.9038	67.8302	63.0057	64.5799	0.179966	0.102428	0.170293	67.9029	66.7126	64.624	66.4131	66.5416	70.3141	88.8615	75.239	-0.0285979	0.786538	0.83775	61.7538	74.3674	59.2445	65.1219
CJI97_001290	0.0278298	0.808378	0.865311	68.7183	75.4537	73.2515	72.4745	64.5495	80.3141	76.7486	73.8707	0.199556	0.0960952	0.176673	81.2435	84.5238	83.911	83.2261	0.0439717	0.702006	0.766351	64.6415	71.7287	75.5627	70.6443	65.6208	80.6692	72.1796	72.8232	0.171892	0.147383	0.220021	81.2463	66.7264	90.7382	79.5703
CJI97_001291	-1.30043	0.00347805	0.0114342	351.353	172.536	378.402	300.764	144.882	81.5002	139.979	122.12	-1.07422	0.0116655	0.0332923	97.991	213.351	117.186	142.843	-0.87773	0.032965	0.0679184	320.859	190.105	200.843	237.269	147.433	125.522	114.427	129.128	-0.462769	0.233214	0.320817	138.354	268.695	109.549	172.199
CJI97_001292	-0.423092	0.0854747	0.150621	10.6596	8.73051	11.0382	10.1428	4.66778	7.84042	10.0938	7.534	-0.125578	0.590541	0.695259	9.91804	8.96434	8.99594	9.29277	-0.146041	0.532873	0.623801	11.8281	9.97135	9.25761	10.3524	8.62368	9.98669	9.44872	9.35303	-0.587204	0.0219003	0.0488463	7.16389	4.81862	8.64912	6.87721
CJI97_001293	-0.469634	0.0672516	0.124359	1225.86	1292.67	1232.07	1250.2	1348.37	662.657	697.586	902.871	-0.563677	0.0317323	0.0729936	773.454	911.932	852.178	845.855	-0.596045	0.0243102	0.0524549	1162.68	1016.81	1056.89	1078.79	845.727	695.307	600.048	713.694	-0.0308904	0.898547	0.926075	880.399	1428.08	859.404	1055.96
[truncated: 4,203 more rows]

## Sheet: All Quantified Genes - AR0390
	AR0390 MG vs AR0390 Control			AR0390 Control			AR0390 + 5 mM MG
Locustag	log2FC	PValue	FDR	AR0390 Ctrl 1	AR0390 Ctrl 2	AR0390 Ctrl 3	AR0390 MG 1	AR0390 MG 2	AR0390 MG 3
B9J08_000001	-0.0888734	0.859568	0.906997	1.04602	0.840456	0.750829	1.35148	0.357968	0.835008
[truncated: 5,389 more rows]

## Sheet: DEGs mrr1a vs B11221 WT Control
B11221 Locustag	C. auris B8441 ortholog(s)	C. albicans SC5314 ortholog(s)	C. lusitaniae ortholog(s)	S. cerevisiae ortholog(s)	Predicted Function	log2FC	PValue	FDR	WT Ctrl 1	WT Ctrl 2	WT Ctrl 3	WT Ctrl Avg	mrr1a∆ Ctrl 1	mrr1a∆ Ctrl 2	mrr1a∆ Ctrl 3	mrr1a∆ Ctrl Avg
[truncated: 5 more rows]

[truncated: 5 more sheets: DEGs in MG - B11221, DEGs in MG - AR0390, DEGs in BEN - B11221, Syntenic Orthos B11221_AR0390, DEGs B11221 vs AR0390 Control]
